# Supplementary material for: Protein-coding genes in B chromosomes of the grasshopper Eyprepocnemis plorans
Source: Sci Rep. 2017 Apr 3;7:45200. doi: 10.1038/srep45200 (PMC5377258; doi:10.1038/srep45200)
Supplement: Supplementary Dataset 1 [file srep45200-s2.xls]

## Sheet: Gene Ontology---
Gene	GOID	Ont	Term	Definition
CND3	GO:0000278	BP	mitotic cell cycle	Progression through the phases of the mitotic cell cycle, the most common eukaryotic cell cycle, which canonically comprises four successive phases called G1, S, G2, and M and includes replication of the genome and the subsequent segregation of chromosomes into daughter cells. In some variant cell cycles nuclear replication or nuclear division may not be followed by cell division, or G1 and G2 ph…
CND3	GO:0000796	CC	condensin complex	A multisubunit protein complex that plays a central role in chromosome condensation.
CND3	GO:0003674	MF	molecular_function	Elemental activities, such as catalysis or binding, describing the actions of a gene product at the molecular level. A given gene product may exhibit one or more molecular functions.
CND3	GO:0005488	MF	binding	The selective, non-covalent, often stoichiometric, interaction of a molecule with one or more specific sites on another molecule.
CND3	GO:0005515	MF	protein binding	Interacting selectively and non-covalently with any protein or protein complex (a complex of two or more proteins that may include other nonprotein molecules).
CND3	GO:0005575	CC	cellular_component	The part of a cell or its extracellular environment in which a gene product is located. A gene product may be located in one or more parts of a cell and its location may be as specific as a particular macromolecular complex, that is, a stable, persistent association of macromolecules that function together.
CND3	GO:0005634	CC	nucleus	A membrane-bounded organelle of eukaryotic cells in which chromosomes are housed and replicated. In most cells, the nucleus contains all of the cell's chromosomes except the organellar chromosomes, and is the site of RNA synthesis and processing. In some species, or in specialized cell types, RNA metabolism or DNA replication may be absent.
CND3	GO:0005829	CC	cytosol	The part of the cytoplasm that does not contain organelles but which does contain other particulate matter, such as protein complexes.
CND3	GO:0006139	BP	nucleobase-containing compound metabolic process	Any cellular metabolic process involving nucleobases, nucleosides, nucleotides and nucleic acids.
CND3	GO:0006259	BP	DNA metabolic process	Any cellular metabolic process involving deoxyribonucleic acid. This is one of the two main types of nucleic acid, consisting of a long, unbranched macromolecule formed from one, or more commonly, two, strands of linked deoxyribonucleotides.
CND3	GO:0006323	BP	DNA packaging	Any process in which DNA and associated proteins are formed into a compact, orderly structure.
CND3	GO:0006725	BP	cellular aromatic compound metabolic process	The chemical reactions and pathways involving aromatic compounds, any organic compound characterized by one or more planar rings, each of which contains conjugated double bonds and delocalized pi electrons, as carried out by individual cells.
CND3	GO:0006807	BP	nitrogen compound metabolic process	The chemical reactions and pathways involving organic or inorganic compounds that contain nitrogen, including (but not limited to) nitrogen fixation, nitrification, denitrification, assimilatory/dissimilatory nitrate reduction and the interconversion of nitrogenous organic matter and ammonium.
CND3	GO:0006996	BP	organelle organization	A process that is carried out at the cellular level which results in the assembly, arrangement of constituent parts, or disassembly of an organelle within a cell. An organelle is an organized structure of distinctive morphology and function. Includes the nucleus, mitochondria, plastids, vacuoles, vesicles, ribosomes and the cytoskeleton. Excludes the plasma membrane.
CND3	GO:0007049	BP	cell cycle	The progression of biochemical and morphological phases and events that occur in a cell during successive cell replication or nuclear replication events. Canonically, the cell cycle comprises the replication and segregation of genetic material followed by the division of the cell, but in endocycles or syncytial cells nuclear replication or nuclear division may not be followed by cell division.
CND3	GO:0007076	BP	mitotic chromosome condensation	The cell cycle process in which chromatin structure is compacted prior to and during mitosis in eukaryotic cells.
CND3	GO:0008150	BP	biological_process	Any process specifically pertinent to the functioning of integrated living units: cells, tissues, organs, and organisms. A process is a collection of molecular events with a defined beginning and end.
CND3	GO:0008152	BP	metabolic process	The chemical reactions and pathways, including anabolism and catabolism, by which living organisms transform chemical substances. Metabolic processes typically transform small molecules, but also include macromolecular processes such as DNA repair and replication, and protein synthesis and degradation.
CND3	GO:0009987	BP	cellular process	Any process that is carried out at the cellular level, but not necessarily restricted to a single cell. For example, cell communication occurs among more than one cell, but occurs at the cellular level.
CND3	GO:0016043	BP	cellular component organization	A process that results in the assembly, arrangement of constituent parts, or disassembly of a cellular component.
CND3	GO:0022402	BP	cell cycle process	The cellular process that ensures successive accurate and complete genome replication and chromosome segregation.
CND3	GO:0030261	BP	chromosome condensation	The progressive compaction of dispersed interphase chromatin into threadlike chromosomes prior to mitotic or meiotic nuclear division, or during apoptosis, in eukaryotic cells.
CND3	GO:0032991	CC	macromolecular complex	A stable assembly of two or more macromolecules, i.e. proteins, nucleic acids, carbohydrates or lipids, in which the constituent parts function together.
CND3	GO:0032993	CC	protein-DNA complex	A macromolecular complex containing both protein and DNA molecules.
CND3	GO:0034641	BP	cellular nitrogen compound metabolic process	The chemical reactions and pathways involving various organic and inorganic nitrogenous compounds, as carried out by individual cells.
CND3	GO:0043170	BP	macromolecule metabolic process	The chemical reactions and pathways involving macromolecules, any molecule of high relative molecular mass, the structure of which essentially comprises the multiple repetition of units derived, actually or conceptually, from molecules of low relative molecular mass.
CND3	GO:0043226	CC	organelle	Organized structure of distinctive morphology and function. Includes the nucleus, mitochondria, plastids, vacuoles, vesicles, ribosomes and the cytoskeleton, and prokaryotic structures such as anammoxosomes and pirellulosomes. Excludes the plasma membrane.
CND3	GO:0043227	CC	membrane-bounded organelle	Organized structure of distinctive morphology and function, bounded by a single or double lipid bilayer membrane. Includes the nucleus, mitochondria, plastids, vacuoles, and vesicles. Excludes the plasma membrane.
CND3	GO:0043229	CC	intracellular organelle	Organized structure of distinctive morphology and function, occurring within the cell. Includes the nucleus, mitochondria, plastids, vacuoles, vesicles, ribosomes and the cytoskeleton. Excludes the plasma membrane.
CND3	GO:0043231	CC	intracellular membrane-bounded organelle	Organized structure of distinctive morphology and function, bounded by a single or double lipid bilayer membrane and occurring within the cell. Includes the nucleus, mitochondria, plastids, vacuoles, and vesicles. Excludes the plasma membrane.
CND3	GO:0043234	CC	protein complex	Any macromolecular complex composed (only) of two or more polypeptide subunits along with any covalently attached molecules (such as lipid anchors or oligosaccharide) or non-protein prosthetic groups (such as nucleotides or metal ions). Prosthetic group in this context refers to a tightly bound cofactor. The component polypeptide subunits may be identical.
CND3	GO:0044237	BP	cellular metabolic process	The chemical reactions and pathways by which individual cells transform chemical substances.
CND3	GO:0044238	BP	primary metabolic process	The chemical reactions and pathways involving those compounds which are formed as a part of the normal anabolic and catabolic processes. These processes take place in most, if not all, cells of the organism.
CND3	GO:0044260	BP	cellular macromolecule metabolic process	The chemical reactions and pathways involving macromolecules, any molecule of high relative molecular mass, the structure of which essentially comprises the multiple repetition of units derived, actually or conceptually, from molecules of low relative molecular mass, as carried out by individual cells.
CND3	GO:0044422	CC	organelle part	Any constituent part of an organelle, an organized structure of distinctive morphology and function. Includes constituent parts of the nucleus, mitochondria, plastids, vacuoles, vesicles, ribosomes and the cytoskeleton, but excludes the plasma membrane.
CND3	GO:0044424	CC	intracellular part	Any constituent part of the living contents of a cell; the matter contained within (but not including) the plasma membrane, usually taken to exclude large vacuoles and masses of secretory or ingested material. In eukaryotes it includes the nucleus and cytoplasm.
CND3	GO:0044427	CC	chromosomal part	Any constituent part of a chromosome, a structure composed of a very long molecule of DNA and associated proteins (e.g. histones) that carries hereditary information.
CND3	GO:0044444	CC	cytoplasmic part	Any constituent part of the cytoplasm, all of the contents of a cell excluding the plasma membrane and nucleus, but including other subcellular structures.
CND3	GO:0044446	CC	intracellular organelle part	A constituent part of an intracellular organelle, an organized structure of distinctive morphology and function, occurring within the cell. Includes constituent parts of the nucleus, mitochondria, plastids, vacuoles, vesicles, ribosomes and the cytoskeleton but excludes the plasma membrane.
CND3	GO:0044464	CC	cell part	Any constituent part of a cell, the basic structural and functional unit of all organisms.
CND3	GO:0044699	BP	single-organism process	A biological process that involves only one organism.
CND3	GO:0044710	BP	single-organism metabolic process	A metabolic process - chemical reactions and pathways, including anabolism and catabolism, by which living organisms transform chemical substances - which involves a single organism.
CND3	GO:0044763	BP	single-organism cellular process	Any process that is carried out at the cellular level, occurring within a single organism.
CND3	GO:0044815	CC	DNA packaging complex	A protein complex that plays a role in the process of DNA packaging.
CND3	GO:0046483	BP	heterocycle metabolic process	The chemical reactions and pathways involving heterocyclic compounds, those with a cyclic molecular structure and at least two different atoms in the ring (or rings).
CND3	GO:0051276	BP	chromosome organization	A process that is carried out at the cellular level that results in the assembly, arrangement of constituent parts, or disassembly of chromosomes, structures composed of a very long molecule of DNA and associated proteins that carries hereditary information. This term covers covalent modifications at the molecular level as well as spatial relationships among the major components of a chromosome.
CND3	GO:0071103	BP	DNA conformation change	A cellular process that results in a change in the spatial configuration of a DNA molecule. A conformation change can bend DNA, or alter the, twist, writhe, or linking number of a DNA molecule.
CND3	GO:0071704	BP	organic substance metabolic process	The chemical reactions and pathways involving an organic substance, any molecular entity containing carbon.
CND3	GO:0071840	BP	cellular component organization or biogenesis	A process that results in the biosynthesis of constituent macromolecules, assembly, arrangement of constituent parts, or disassembly of a cellular component.
CND3	GO:0090304	BP	nucleic acid metabolic process	Any cellular metabolic process involving nucleic acids.
CND3	GO:1901360	BP	organic cyclic compound metabolic process	The chemical reactions and pathways involving organic cyclic compound.
CND3	GO:1902589	BP	single-organism organelle organization	An organelle organization which involves only one organism.
CND3	GO:1903047	BP	mitotic cell cycle process	A process that is part of the mitotic cell cycle.
CIP2A	GO:0003674	MF	molecular_function	Elemental activities, such as catalysis or binding, describing the actions of a gene product at the molecular level. A given gene product may exhibit one or more molecular functions.
CIP2A	GO:0005488	MF	binding	The selective, non-covalent, often stoichiometric, interaction of a molecule with one or more specific sites on another molecule.
CIP2A	GO:0005515	MF	protein binding	Interacting selectively and non-covalently with any protein or protein complex (a complex of two or more proteins that may include other nonprotein molecules).
CIP2A	GO:0005575	CC	cellular_component	The part of a cell or its extracellular environment in which a gene product is located. A gene product may be located in one or more parts of a cell and its location may be as specific as a particular macromolecular complex, that is, a stable, persistent association of macromolecules that function together.
CIP2A	GO:0005737	CC	cytoplasm	All of the contents of a cell excluding the plasma membrane and nucleus, but including other subcellular structures.
CIP2A	GO:0016021	CC	integral component of membrane	The component of a membrane consisting of gene products and protein complexes that have some part that penetrates at least one leaflet of the membrane bilayer. This component includes gene products that are buried in the bilayer with no exposure outside the bilayer.
CIP2A	GO:0044424	CC	intracellular part	Any constituent part of the living contents of a cell; the matter contained within (but not including) the plasma membrane, usually taken to exclude large vacuoles and masses of secretory or ingested material. In eukaryotes it includes the nucleus and cytoplasm.
CIP2A	GO:0044425	CC	membrane part	Any constituent part of a membrane, a double layer of lipid molecules that encloses all cells, and, in eukaryotes, many organelles; may be a single or double lipid bilayer; also includes associated proteins.
CIP2A	GO:0044464	CC	cell part	Any constituent part of a cell, the basic structural and functional unit of all organisms.
CKAP2	GO:0000281	BP	mitotic cytokinesis	A cell cycle process that results in the division of the cytoplasm of a cell after mitosis, resulting in the separation of the original cell into two daughter cells.
CKAP2	GO:0006915	BP	apoptotic process	A programmed cell death process which begins when a cell receives an internal (e.g. DNA damage) or external signal (e.g. an extracellular death ligand), and proceeds through a series of biochemical events (signaling pathway phase) which trigger an execution phase. The execution phase is the last step of an apoptotic process, and is typically characterized by rounding-up of the cell, retraction of…
CKAP2	GO:0007026	BP	negative regulation of microtubule depolymerization	Any process that stops, prevents, or reduces the frequency, rate or extent of microtubule depolymerization; prevention of depolymerization of a microtubule can result from binding by 'capping' at the plus end (e.g. by interaction with another cellular protein of structure) or by exposing microtubules to a stabilizing drug such as taxol.
CKAP2	GO:0007049	BP	cell cycle	The progression of biochemical and morphological phases and events that occur in a cell during successive cell replication or nuclear replication events. Canonically, the cell cycle comprises the replication and segregation of genetic material followed by the division of the cell, but in endocycles or syncytial cells nuclear replication or nuclear division may not be followed by cell division.
CKAP2	GO:0045944	BP	positive regulation of transcription from RNA polymerase II promoter	Any process that activates or increases the frequency, rate or extent of transcription from an RNA polymerase II promoter.
CKAP2	GO:0000922	CC	spindle pole	Either of the ends of a spindle, where spindle microtubules are organized; usually contains a microtubule organizing center and accessory molecules, spindle microtubules and astral microtubules.
CKAP2	GO:0005737	CC	cytoplasm	All of the contents of a cell excluding the plasma membrane and nucleus, but including other subcellular structures.
CKAP2	GO:0005737	CC	cytoplasm	All of the contents of a cell excluding the plasma membrane and nucleus, but including other subcellular structures.
CKAP2	GO:0005813	CC	centrosome	A structure comprised of a core structure (in most organisms, a pair of centrioles) and peripheral material from which a microtubule-based structure, such as a spindle apparatus, is organized. Centrosomes occur close to the nucleus during interphase in many eukaryotic cells, though in animal cells it changes continually during the cell-division cycle.
CKAP2	GO:0005819	CC	spindle	The array of microtubules and associated molecules that forms between opposite poles of a eukaryotic cell during mitosis or meiosis and serves to move the duplicated chromosomes apart.
CKAP2	GO:0005856	CC	cytoskeleton	Any of the various filamentous elements that form the internal framework of cells, and typically remain after treatment of the cells with mild detergent to remove membrane constituents and soluble components of the cytoplasm. The term embraces intermediate filaments, microfilaments, microtubules, the microtrabecular lattice, and other structures characterized by a polymeric filamentous nature and…
CKAP2	GO:0005856	CC	cytoskeleton	Any of the various filamentous elements that form the internal framework of cells, and typically remain after treatment of the cells with mild detergent to remove membrane constituents and soluble components of the cytoplasm. The term embraces intermediate filaments, microfilaments, microtubules, the microtrabecular lattice, and other structures characterized by a polymeric filamentous nature and…
CKAP2	GO:0005874	CC	microtubule	Any of the long, generally straight, hollow tubes of internal diameter 12-15 nm and external diameter 24 nm found in a wide variety of eukaryotic cells; each consists (usually) of 13 protofilaments of polymeric tubulin, staggered in such a manner that the tubulin monomers are arranged in a helical pattern on the microtubular surface, and with the alpha/beta axes of the tubulin subunits parallel t…
CKAP2	GO:0015630	CC	microtubule cytoskeleton	The part of the cytoskeleton (the internal framework of a cell) composed of microtubules and associated proteins.
CKAP2	GO:0005881	CC	cytoplasmic microtubule	Any microtubule in the cytoplasm of a cell.
GTPB6	GO:0000166	MF	nucleotide binding	Interacting selectively and non-covalently with a nucleotide, any compound consisting of a nucleoside that is esterified with (ortho)phosphate or an oligophosphate at any hydroxyl group on the ribose or deoxyribose.
GTPB6	GO:0001882	MF	nucleoside binding	Interacting selectively and non-covalently with a nucleoside, a compound consisting of a purine or pyrimidine nitrogenous base linked either to ribose or deoxyribose.
GTPB6	GO:0001883	MF	purine nucleoside binding	Interacting selectively and non-covalently with a purine nucleoside, a compound consisting of a purine base linked either to ribose or deoxyribose.
GTPB6	GO:0003674	MF	molecular_function	Elemental activities, such as catalysis or binding, describing the actions of a gene product at the molecular level. A given gene product may exhibit one or more molecular functions.
GTPB6	GO:0005488	MF	binding	The selective, non-covalent, often stoichiometric, interaction of a molecule with one or more specific sites on another molecule.
GTPB6	GO:0005525	MF	GTP binding	Interacting selectively and non-covalently with GTP, guanosine triphosphate.
GTPB6	GO:0005575	CC	cellular_component	The part of a cell or its extracellular environment in which a gene product is located. A gene product may be located in one or more parts of a cell and its location may be as specific as a particular macromolecular complex, that is, a stable, persistent association of macromolecules that function together.
GTPB6	GO:0005622	CC	intracellular	The living contents of a cell; the matter contained within (but not including) the plasma membrane, usually taken to exclude large vacuoles and masses of secretory or ingested material. In eukaryotes it includes the nucleus and cytoplasm.
GTPB6	GO:0007165	BP	signal transduction	The cellular process in which a signal is conveyed to trigger a change in the activity or state of a cell. Signal transduction begins with reception of a signal (e.g. a ligand binding to a receptor or receptor activation by a stimulus such as light), or for signal transduction in the absence of ligand, signal-withdrawal or the activity of a constitutively active receptor. Signal transduction ends…
GTPB6	GO:0007264	BP	small GTPase mediated signal transduction	Any series of molecular signals in which a small monomeric GTPase relays one or more of the signals.
GTPB6	GO:0008150	BP	biological_process	Any process specifically pertinent to the functioning of integrated living units: cells, tissues, organs, and organisms. A process is a collection of molecular events with a defined beginning and end.
GTPB6	GO:0009987	BP	cellular process	Any process that is carried out at the cellular level, but not necessarily restricted to a single cell. For example, cell communication occurs among more than one cell, but occurs at the cellular level.
GTPB6	GO:0017076	MF	purine nucleotide binding	Interacting selectively and non-covalently with purine nucleotides, any compound consisting of a purine nucleoside esterified with (ortho)phosphate.
GTPB6	GO:0019001	MF	guanyl nucleotide binding	Interacting selectively and non-covalently with guanyl nucleotides, any compound consisting of guanosine esterified with (ortho)phosphate.
GTPB6	GO:0032549	MF	ribonucleoside binding	Interacting selectively and non-covalently with a ribonucleoside, a compound consisting of a purine or pyrimidine nitrogenous base linked to ribose.
GTPB6	GO:0032550	MF	purine ribonucleoside binding	Interacting selectively and non-covalently with a purine ribonucleoside, a compound consisting of a purine base linked to ribose.
GTPB6	GO:0032553	MF	ribonucleotide binding	Interacting selectively and non-covalently with a ribonucleotide, any compound consisting of a ribonucleoside that is esterified with (ortho)phosphate or an oligophosphate at any hydroxyl group on the ribose moiety.
GTPB6	GO:0032555	MF	purine ribonucleotide binding	Interacting selectively and non-covalently with a purine ribonucleotide, any compound consisting of a purine ribonucleoside that is esterified with (ortho)phosphate or an oligophosphate at any hydroxyl group on the ribose moiety.
GTPB6	GO:0032561	MF	guanyl ribonucleotide binding	Interacting selectively and non-covalently with a guanyl ribonucleotide, any compound consisting of guanosine esterified with (ortho)phosphate or an oligophosphate at any hydroxyl group on the ribose moiety.
GTPB6	GO:0035556	BP	intracellular signal transduction	The process in which a signal is passed on to downstream components within the cell, which become activated themselves to further propagate the signal and finally trigger a change in the function or state of the cell.
GTPB6	GO:0035639	MF	purine ribonucleoside triphosphate binding	Interacting selectively and non-covalently with a purine ribonucleoside triphosphate, a compound consisting of a purine base linked to a ribose sugar esterified with triphosphate on the sugar.
GTPB6	GO:0036094	MF	small molecule binding	Interacting selectively and non-covalently with a small molecule, any low molecular weight, monomeric, non-encoded molecule.
GTPB6	GO:0043167	MF	ion binding	Interacting selectively and non-covalently with ions, charged atoms or groups of atoms.
GTPB6	GO:0043168	MF	anion binding	Interacting selectively and non-covalently with anions, charged atoms or groups of atoms with a net negative charge.
GTPB6	GO:0044464	CC	cell part	Any constituent part of a cell, the basic structural and functional unit of all organisms.
GTPB6	GO:0050789	BP	regulation of biological process	Any process that modulates the frequency, rate or extent of a biological process. Biological processes are regulated by many means; examples include the control of gene expression, protein modification or interaction with a protein or substrate molecule.
GTPB6	GO:0050794	BP	regulation of cellular process	Any process that modulates the frequency, rate or extent of a cellular process, any of those that are carried out at the cellular level, but are not necessarily restricted to a single cell. For example, cell communication occurs among more than one cell, but occurs at the cellular level.
GTPB6	GO:0050896	BP	response to stimulus	Any process that results in a change in state or activity of a cell or an organism (in terms of movement, secretion, enzyme production, gene expression, etc.) as a result of a stimulus. The process begins with detection of the stimulus and ends with a change in state or activity or the cell or organism.
GTPB6	GO:0051716	BP	cellular response to stimulus	Any process that results in a change in state or activity of a cell (in terms of movement, secretion, enzyme production, gene expression, etc.) as a result of a stimulus. The process begins with detection of the stimulus by a cell and ends with a change in state or activity or the cell.
GTPB6	GO:0065007	BP	biological regulation	Any process that modulates a measurable attribute of any biological process, quality or function.
GTPB6	GO:0097159	MF	organic cyclic compound binding	Interacting selectively and non-covalently with an organic cyclic compound, any molecular entity that contains carbon arranged in a cyclic molecular structure.
GTPB6	GO:0097367	MF	carbohydrate derivative binding	Interacting selectively and non-covalently with a carbohydrate derivative.
GTPB6	GO:1901265	MF	nucleoside phosphate binding	Interacting selectively and non-covalently with nucleoside phosphate.
GTPB6	GO:1901363	MF	heterocyclic compound binding	Interacting selectively and non-covalently with heterocyclic compound.
HYI	GO:0003674	MF	molecular_function	Elemental activities, such as catalysis or binding, describing the actions of a gene product at the molecular level. A given gene product may exhibit one or more molecular functions.
HYI	GO:0003824	MF	catalytic activity	Catalysis of a biochemical reaction at physiological temperatures. In biologically catalyzed reactions, the reactants are known as substrates, and the catalysts are naturally occurring macromolecular substances known as enzymes. Enzymes possess specific binding sites for substrates, and are usually composed wholly or largely of protein, but RNA that has catalytic activity (ribozyme) is often also…
HYI	GO:0008903	MF	hydroxypyruvate isomerase activity	Catalysis of the reaction: 3-hydroxypyruvate = 2-hydroxy-3-oxopropanoate.
HYI	GO:0016853	MF	isomerase activity	Catalysis of the geometric or structural changes within one molecule. Isomerase is the systematic name for any enzyme of EC class 5.
HYI	GO:0016860	MF	intramolecular oxidoreductase activity	Catalysis of an oxidation-reduction (redox) reaction in which the hydrogen donor and acceptor are the same molecule, and no oxidized product appears.
HYI	GO:0016861	MF	intramolecular oxidoreductase activity, interconverting aldoses and ketoses	Catalysis of an oxidation-reduction (redox) reaction in which the hydrogen donor and acceptor, which is an aldose or a ketose, are the same molecule, and no oxidized product appears.
KIF20A	GO:0000087	BP	mitotic M phase	A cell cycle phase during which nuclear division occurs, and which is comprises the phases: prophase, metaphase, anaphase and telophase and occurs as part of a mitotic cell cycle.
KIF20A	GO:0000166	MF	nucleotide binding	Interacting selectively and non-covalently with a nucleotide, any compound consisting of a nucleoside that is esterified with (ortho)phosphate or an oligophosphate at any hydroxyl group on the ribose or deoxyribose.
KIF20A	GO:0000279	BP	M phase	A cell cycle phase during which nuclear division occurs, and which is comprises the phases: prophase, metaphase, anaphase and telophase.
KIF20A	GO:0000280	BP	nuclear division	The division of a cell nucleus into two nuclei, with DNA and other nuclear contents distributed between the daughter nuclei.
KIF20A	GO:0001882	MF	nucleoside binding	Interacting selectively and non-covalently with a nucleoside, a compound consisting of a purine or pyrimidine nitrogenous base linked either to ribose or deoxyribose.
KIF20A	GO:0001883	MF	purine nucleoside binding	Interacting selectively and non-covalently with a purine nucleoside, a compound consisting of a purine base linked either to ribose or deoxyribose.
KIF20A	GO:0003674	MF	molecular_function	Elemental activities, such as catalysis or binding, describing the actions of a gene product at the molecular level. A given gene product may exhibit one or more molecular functions.
KIF20A	GO:0003774	MF	motor activity	Catalysis of the generation of force resulting either in movement along a microfilament or microtubule, or in torque resulting in membrane scission, coupled to the hydrolysis of a nucleoside triphosphate.
KIF20A	GO:0003777	MF	microtubule motor activity	Catalysis of movement along a microtubule, coupled to the hydrolysis of a nucleoside triphosphate (usually ATP).
KIF20A	GO:0003824	MF	catalytic activity	Catalysis of a biochemical reaction at physiological temperatures. In biologically catalyzed reactions, the reactants are known as substrates, and the catalysts are naturally occurring macromolecular substances known as enzymes. Enzymes possess specific binding sites for substrates, and are usually composed wholly or largely of protein, but RNA that has catalytic activity (ribozyme) is often also…
KIF20A	GO:0005488	MF	binding	The selective, non-covalent, often stoichiometric, interaction of a molecule with one or more specific sites on another molecule.
KIF20A	GO:0005515	MF	protein binding	Interacting selectively and non-covalently with any protein or protein complex (a complex of two or more proteins that may include other nonprotein molecules).
KIF20A	GO:0005524	MF	ATP binding	Interacting selectively and non-covalently with ATP, adenosine 5'-triphosphate, a universally important coenzyme and enzyme regulator.
KIF20A	GO:0005575	CC	cellular_component	The part of a cell or its extracellular environment in which a gene product is located. A gene product may be located in one or more parts of a cell and its location may be as specific as a particular macromolecular complex, that is, a stable, persistent association of macromolecules that function together.
KIF20A	GO:0005654	CC	nucleoplasm	That part of the nuclear content other than the chromosomes or the nucleolus.
KIF20A	GO:0005730	CC	nucleolus	A small, dense body one or more of which are present in the nucleus of eukaryotic cells. It is rich in RNA and protein, is not bounded by a limiting membrane, and is not seen during mitosis. Its prime function is the transcription of the nucleolar DNA into 45S ribosomal-precursor RNA, the processing of this RNA into 5.8S, 18S, and 28S components of ribosomal RNA, and the association of these comp…
KIF20A	GO:0005737	CC	cytoplasm	All of the contents of a cell excluding the plasma membrane and nucleus, but including other subcellular structures.
KIF20A	GO:0005813	CC	centrosome	A structure comprised of a core structure (in most organisms, a pair of centrioles) and peripheral material from which a microtubule-based structure, such as a spindle apparatus, is organized. Centrosomes occur close to the nucleus during interphase in many eukaryotic cells, though in animal cells it changes continually during the cell-division cycle.
KIF20A	GO:0005815	CC	microtubule organizing center	An intracellular structure that can catalyze gamma-tubulin-dependent microtubule nucleation and that can anchor microtubules by interacting with their minus ends, plus ends or sides.
KIF20A	GO:0005819	CC	spindle	The array of microtubules and associated molecules that forms between opposite poles of a eukaryotic cell during mitosis or meiosis and serves to move the duplicated chromosomes apart.
KIF20A	GO:0005874	CC	microtubule	Any of the long, generally straight, hollow tubes of internal diameter 12-15 nm and external diameter 24 nm found in a wide variety of eukaryotic cells; each consists (usually) of 13 protofilaments of polymeric tubulin, staggered in such a manner that the tubulin monomers are arranged in a helical pattern on the microtubular surface, and with the alpha/beta axes of the tubulin subunits parallel t…
KIF20A	GO:0006139	BP	nucleobase-containing compound metabolic process	Any cellular metabolic process involving nucleobases, nucleosides, nucleotides and nucleic acids.
KIF20A	GO:0006152	BP	purine nucleoside catabolic process	The chemical reactions and pathways resulting in the breakdown of purine nucleoside, one of a family of organic molecules consisting of a purine base covalently bonded to a sugar ribose (a ribonucleoside) or deoxyribose (a deoxyribonucleoside).
KIF20A	GO:0006163	BP	purine nucleotide metabolic process	The chemical reactions and pathways involving a purine nucleotide, a compound consisting of nucleoside (a purine base linked to a deoxyribose or ribose sugar) esterified with a phosphate group at either the 3' or 5'-hydroxyl group of the sugar.
KIF20A	GO:0006195	BP	purine nucleotide catabolic process	The chemical reactions and pathways resulting in the breakdown of a purine nucleotide, a compound consisting of nucleoside (a purine base linked to a deoxyribose or ribose sugar) esterified with a phosphate group at either the 3' or 5'-hydroxyl group of the sugar.
KIF20A	GO:0006200	NA	NA	NA
KIF20A	GO:0006725	BP	cellular aromatic compound metabolic process	The chemical reactions and pathways involving aromatic compounds, any organic compound characterized by one or more planar rings, each of which contains conjugated double bonds and delocalized pi electrons, as carried out by individual cells.
KIF20A	GO:0006753	BP	nucleoside phosphate metabolic process	The chemical reactions and pathways involving any phosphorylated nucleoside.
KIF20A	GO:0006793	BP	phosphorus metabolic process	The chemical reactions and pathways involving the nonmetallic element phosphorus or compounds that contain phosphorus, usually in the form of a phosphate group (PO4).
KIF20A	GO:0006796	BP	phosphate-containing compound metabolic process	The chemical reactions and pathways involving the phosphate group, the anion or salt of any phosphoric acid.
KIF20A	GO:0006807	BP	nitrogen compound metabolic process	The chemical reactions and pathways involving organic or inorganic compounds that contain nitrogen, including (but not limited to) nitrogen fixation, nitrification, denitrification, assimilatory/dissimilatory nitrate reduction and the interconversion of nitrogenous organic matter and ammonium.
KIF20A	GO:0006928	BP	movement of cell or subcellular component	The directed, self-propelled movement of a cell or subcellular component without the involvement of an external agent such as a transporter or a pore.
KIF20A	GO:0006996	BP	organelle organization	A process that is carried out at the cellular level which results in the assembly, arrangement of constituent parts, or disassembly of an organelle within a cell. An organelle is an organized structure of distinctive morphology and function. Includes the nucleus, mitochondria, plastids, vacuoles, vesicles, ribosomes and the cytoskeleton. Excludes the plasma membrane.
KIF20A	GO:0007017	BP	microtubule-based process	Any cellular process that depends upon or alters the microtubule cytoskeleton, that part of the cytoskeleton comprising microtubules and their associated proteins.
KIF20A	GO:0007018	BP	microtubule-based movement	A microtubule-based process that is mediated by motor proteins and results in the movement of organelles, other microtubules, or other particles along microtubules.
KIF20A	GO:0007050	BP	cell cycle arrest	A regulatory process that halts progression through the cell cycle during one of the normal phases (G1, S, G2, M).
KIF20A	GO:0007067	BP	mitotic nuclear division	A cell cycle process comprising the steps by which the nucleus of a eukaryotic cell divides; the process involves condensation of chromosomal DNA into a highly compacted form. Canonically, mitosis produces two daughter nuclei whose chromosome complement is identical to that of the mother cell.
KIF20A	GO:0007088	BP	regulation of mitotic nuclear division	Any process that modulates the frequency, rate or extent of mitosis.
KIF20A	GO:0007346	BP	regulation of mitotic cell cycle	Any process that modulates the rate or extent of progress through the mitotic cell cycle.
KIF20A	GO:0008017	MF	microtubule binding	Interacting selectively and non-covalently with microtubules, filaments composed of tubulin monomers.
KIF20A	GO:0008092	MF	cytoskeletal protein binding	Interacting selectively and non-covalently with any protein component of any cytoskeleton (actin, microtubule, or intermediate filament cytoskeleton).
KIF20A	GO:0008150	BP	biological_process	Any process specifically pertinent to the functioning of integrated living units: cells, tissues, organs, and organisms. A process is a collection of molecular events with a defined beginning and end.
KIF20A	GO:0008152	BP	metabolic process	The chemical reactions and pathways, including anabolism and catabolism, by which living organisms transform chemical substances. Metabolic processes typically transform small molecules, but also include macromolecular processes such as DNA repair and replication, and protein synthesis and degradation.
KIF20A	GO:0009056	BP	catabolic process	The chemical reactions and pathways resulting in the breakdown of substances, including the breakdown of carbon compounds with the liberation of energy for use by the cell or organism.
KIF20A	GO:0009116	BP	nucleoside metabolic process	The chemical reactions and pathways involving a nucleoside, a nucleobase linked to either beta-D-ribofuranose (a ribonucleoside) or 2-deoxy-beta-D-ribofuranose, (a deoxyribonucleoside), e.g. adenosine, guanosine, inosine, cytidine, uridine and deoxyadenosine, deoxyguanosine, deoxycytidine and thymidine (= deoxythymidine).
KIF20A	GO:0009117	BP	nucleotide metabolic process	The chemical reactions and pathways involving a nucleotide, a nucleoside that is esterified with (ortho)phosphate or an oligophosphate at any hydroxyl group on the glycose moiety; may be mono-, di- or triphosphate; this definition includes cyclic nucleotides (nucleoside cyclic phosphates).
KIF20A	GO:0009119	BP	ribonucleoside metabolic process	The chemical reactions and pathways involving any ribonucleoside, a nucleoside in which purine or pyrimidine base is linked to a ribose (beta-D-ribofuranose) molecule.
KIF20A	GO:0009123	BP	nucleoside monophosphate metabolic process	The chemical reactions and pathways involving a nucleoside monophosphate, a compound consisting of a nucleobase linked to a deoxyribose or ribose sugar esterified with phosphate on the sugar.
KIF20A	GO:0009125	BP	nucleoside monophosphate catabolic process	The chemical reactions and pathways resulting in the breakdown of a nucleoside monophosphate, a compound consisting of a nucleobase linked to a deoxyribose or ribose sugar esterified with phosphate on the sugar.
KIF20A	GO:0009126	BP	purine nucleoside monophosphate metabolic process	The chemical reactions and pathways involving purine nucleoside monophosphate, a compound consisting of a purine base linked to a ribose or deoxyribose sugar esterified with phosphate on the sugar.
KIF20A	GO:0009128	BP	purine nucleoside monophosphate catabolic process	The chemical reactions and pathways resulting in the breakdown of purine nucleoside monophosphate, a compound consisting of a purine base linked to a ribose or deoxyribose sugar esterified with phosphate on the sugar.
KIF20A	GO:0009141	BP	nucleoside triphosphate metabolic process	The chemical reactions and pathways involving a nucleoside triphosphate, a compound consisting of a nucleobase linked to a deoxyribose or ribose sugar esterified with triphosphate on the sugar.
KIF20A	GO:0009143	BP	nucleoside triphosphate catabolic process	The chemical reactions and pathways resulting in the breakdown of a nucleoside triphosphate, a compound consisting of a nucleobase linked to a deoxyribose or ribose sugar esterified with triphosphate on the sugar.
KIF20A	GO:0009144	BP	purine nucleoside triphosphate metabolic process	The chemical reactions and pathways involving purine nucleoside triphosphate, a compound consisting of a purine base linked to a ribose or deoxyribose sugar esterified with triphosphate on the sugar.
KIF20A	GO:0009146	BP	purine nucleoside triphosphate catabolic process	The chemical reactions and pathways resulting in the breakdown of purine nucleoside triphosphate, a compound consisting of a purine base linked to a ribose or deoxyribose sugar esterified with triphosphate on the sugar.
KIF20A	GO:0009150	BP	purine ribonucleotide metabolic process	The chemical reactions and pathways involving a purine ribonucleotide, a compound consisting of ribonucleoside (a purine base linked to a ribose sugar) esterified with a phosphate group at either the 3' or 5'-hydroxyl group of the sugar.
KIF20A	GO:0009154	BP	purine ribonucleotide catabolic process	The chemical reactions and pathways resulting in the breakdown of a purine ribonucleotide, a compound consisting of ribonucleoside (a purine base linked to a ribose sugar) esterified with a phosphate group at either the 3' or 5'-hydroxyl group of the sugar.
KIF20A	GO:0009158	BP	ribonucleoside monophosphate catabolic process	The chemical reactions and pathways resulting in the breakdown of a ribonucleoside monophosphate, a compound consisting of a nucleobase linked to a ribose sugar esterified with phosphate on the sugar.
KIF20A	GO:0009161	BP	ribonucleoside monophosphate metabolic process	The chemical reactions and pathways involving a ribonucleoside monophosphate, a compound consisting of a nucleobase linked to a ribose sugar esterified with phosphate on the sugar.
KIF20A	GO:0009164	BP	nucleoside catabolic process	The chemical reactions and pathways resulting in the breakdown of any one of a family of organic molecules consisting of a purine or pyrimidine base covalently bonded to a sugar ribose (a ribonucleoside) or deoxyribose (a deoxyribonucleoside).
KIF20A	GO:0009166	BP	nucleotide catabolic process	The chemical reactions and pathways resulting in the breakdown of nucleotides, any nucleoside that is esterified with (ortho)phosphate or an oligophosphate at any hydroxyl group on the glycose moiety; may be mono-, di- or triphosphate; this definition includes cyclic-nucleotides (nucleoside cyclic phosphates).
KIF20A	GO:0009167	BP	purine ribonucleoside monophosphate metabolic process	The chemical reactions and pathways involving purine ribonucleoside monophosphate, a compound consisting of a purine base linked to a ribose sugar esterified with phosphate on the sugar.
KIF20A	GO:0009169	BP	purine ribonucleoside monophosphate catabolic process	The chemical reactions and pathways resulting in the breakdown of purine ribonucleoside monophosphate, a compound consisting of a purine base linked to a ribose sugar esterified with phosphate on the sugar.
KIF20A	GO:0009199	BP	ribonucleoside triphosphate metabolic process	The chemical reactions and pathways involving a ribonucleoside triphosphate, a compound consisting of a nucleobase linked to a ribose sugar esterified with triphosphate on the sugar.
KIF20A	GO:0009203	BP	ribonucleoside triphosphate catabolic process	The chemical reactions and pathways resulting in the breakdown of a ribonucleoside triphosphate, a compound consisting of a nucleobase linked to a ribose sugar esterified with triphosphate on the sugar.
KIF20A	GO:0009205	BP	purine ribonucleoside triphosphate metabolic process	The chemical reactions and pathways involving purine ribonucleoside triphosphate, a compound consisting of a purine base linked to a ribose sugar esterified with triphosphate on the sugar.
KIF20A	GO:0009207	BP	purine ribonucleoside triphosphate catabolic process	The chemical reactions and pathways resulting in the breakdown of purine ribonucleoside triphosphate, a compound consisting of a purine base linked to a ribose sugar esterified with triphosphate on the sugar.
KIF20A	GO:0009259	BP	ribonucleotide metabolic process	The chemical reactions and pathways involving a ribonucleotide, a compound consisting of ribonucleoside (a base linked to a ribose sugar) esterified with a phosphate group at either the 3' or 5'-hydroxyl group of the sugar.
KIF20A	GO:0009261	BP	ribonucleotide catabolic process	The chemical reactions and pathways resulting in the breakdown of a ribonucleotide, a compound consisting of ribonucleoside (a base linked to a ribose sugar) esterified with a phosphate group at either the 3' or 5'-hydroxyl group of the sugar.
KIF20A	GO:0009987	BP	cellular process	Any process that is carried out at the cellular level, but not necessarily restricted to a single cell. For example, cell communication occurs among more than one cell, but occurs at the cellular level.
KIF20A	GO:0010564	BP	regulation of cell cycle process	Any process that modulates a cellular process that is involved in the progression of biochemical and morphological phases and events that occur in a cell during successive cell replication or nuclear replication events.
KIF20A	GO:0015631	MF	tubulin binding	Interacting selectively and non-covalently with monomeric or multimeric forms of tubulin, including microtubules.
KIF20A	GO:0016043	BP	cellular component organization	A process that results in the assembly, arrangement of constituent parts, or disassembly of a cellular component.
KIF20A	GO:0016462	MF	pyrophosphatase activity	Catalysis of the hydrolysis of a pyrophosphate bond between two phosphate groups, leaving one phosphate on each of the two fragments.
KIF20A	GO:0016787	MF	hydrolase activity	Catalysis of the hydrolysis of various bonds, e.g. C-O, C-N, C-C, phosphoric anhydride bonds, etc. Hydrolase is the systematic name for any enzyme of EC class 3.
KIF20A	GO:0016817	MF	hydrolase activity, acting on acid anhydrides	Catalysis of the hydrolysis of any acid anhydride.
KIF20A	GO:0016818	MF	hydrolase activity, acting on acid anhydrides, in phosphorus-containing anhydrides	Catalysis of the hydrolysis of any acid anhydride which contains phosphorus.
KIF20A	GO:0016887	MF	ATPase activity	Catalysis of the reaction: ATP + H2O = ADP + phosphate + 2 H+. May or may not be coupled to another reaction.
KIF20A	GO:0017076	MF	purine nucleotide binding	Interacting selectively and non-covalently with purine nucleotides, any compound consisting of a purine nucleoside esterified with (ortho)phosphate.
KIF20A	GO:0017111	MF	nucleoside-triphosphatase activity	Catalysis of the reaction: a nucleoside triphosphate + H2O = nucleoside diphosphate + phosphate.
KIF20A	GO:0019439	BP	aromatic compound catabolic process	The chemical reactions and pathways resulting in the breakdown of aromatic compounds, any substance containing an aromatic carbon ring.
KIF20A	GO:0019637	BP	organophosphate metabolic process	The chemical reactions and pathways involving organophosphates, any phosphate-containing organic compound.
KIF20A	GO:0019693	BP	ribose phosphate metabolic process	The chemical reactions and pathways involving ribose phosphate, any phosphorylated ribose sugar.
KIF20A	GO:0019904	MF	protein domain specific binding	Interacting selectively and non-covalently with a specific domain of a protein.
KIF20A	GO:0022402	BP	cell cycle process	The cellular process that ensures successive accurate and complete genome replication and chromosome segregation.
KIF20A	GO:0022403	BP	cell cycle phase	One of the distinct periods or stages into which the cell cycle is divided. Each phase is characterized by the occurrence of specific biochemical and morphological events.
KIF20A	GO:0030554	MF	adenyl nucleotide binding	Interacting selectively and non-covalently with adenyl nucleotides, any compound consisting of adenosine esterified with (ortho)phosphate.
KIF20A	GO:0032403	MF	protein complex binding	Interacting selectively and non-covalently with any protein complex (a complex of two or more proteins that may include other nonprotein molecules).
KIF20A	GO:0032549	MF	ribonucleoside binding	Interacting selectively and non-covalently with a ribonucleoside, a compound consisting of a purine or pyrimidine nitrogenous base linked to ribose.
KIF20A	GO:0032550	MF	purine ribonucleoside binding	Interacting selectively and non-covalently with a purine ribonucleoside, a compound consisting of a purine base linked to ribose.
KIF20A	GO:0032553	MF	ribonucleotide binding	Interacting selectively and non-covalently with a ribonucleotide, any compound consisting of a ribonucleoside that is esterified with (ortho)phosphate or an oligophosphate at any hydroxyl group on the ribose moiety.
KIF20A	GO:0032555	MF	purine ribonucleotide binding	Interacting selectively and non-covalently with a purine ribonucleotide, any compound consisting of a purine ribonucleoside that is esterified with (ortho)phosphate or an oligophosphate at any hydroxyl group on the ribose moiety.
KIF20A	GO:0032559	MF	adenyl ribonucleotide binding	Interacting selectively and non-covalently with an adenyl ribonucleotide, any compound consisting of adenosine esterified with (ortho)phosphate or an oligophosphate at any hydroxyl group on the ribose moiety.
KIF20A	GO:0032991	CC	macromolecular complex	A stable assembly of two or more macromolecules, i.e. proteins, nucleic acids, carbohydrates or lipids, in which the constituent parts function together.
KIF20A	GO:0033043	BP	regulation of organelle organization	Any process that modulates the frequency, rate or extent of a process involved in the formation, arrangement of constituent parts, or disassembly of an organelle.
KIF20A	GO:0034641	BP	cellular nitrogen compound metabolic process	The chemical reactions and pathways involving various organic and inorganic nitrogenous compounds, as carried out by individual cells.
KIF20A	GO:0034655	BP	nucleobase-containing compound catabolic process	The chemical reactions and pathways resulting in the breakdown of nucleobases, nucleosides, nucleotides and nucleic acids.
KIF20A	GO:0035639	MF	purine ribonucleoside triphosphate binding	Interacting selectively and non-covalently with a purine ribonucleoside triphosphate, a compound consisting of a purine base linked to a ribose sugar esterified with triphosphate on the sugar.
KIF20A	GO:0036094	MF	small molecule binding	Interacting selectively and non-covalently with a small molecule, any low molecular weight, monomeric, non-encoded molecule.
KIF20A	GO:0042278	BP	purine nucleoside metabolic process	The chemical reactions and pathways involving one of a family of organic molecules consisting of a purine base covalently bonded to a sugar ribose (a ribonucleoside) or deoxyribose (a deoxyribonucleoside).
KIF20A	GO:0042454	BP	ribonucleoside catabolic process	The chemical reactions and pathways resulting in the breakdown of any ribonucleoside, a nucleoside in which purine or pyrimidine base is linked to a ribose (beta-D-ribofuranose) molecule.
KIF20A	GO:0043167	MF	ion binding	Interacting selectively and non-covalently with ions, charged atoms or groups of atoms.
KIF20A	GO:0043168	MF	anion binding	Interacting selectively and non-covalently with anions, charged atoms or groups of atoms with a net negative charge.
KIF20A	GO:0043226	CC	organelle	Organized structure of distinctive morphology and function. Includes the nucleus, mitochondria, plastids, vacuoles, vesicles, ribosomes and the cytoskeleton, and prokaryotic structures such as anammoxosomes and pirellulosomes. Excludes the plasma membrane.
KIF20A	GO:0043228	CC	non-membrane-bounded organelle	Organized structure of distinctive morphology and function, not bounded by a lipid bilayer membrane. Includes ribosomes, the cytoskeleton and chromosomes.
KIF20A	GO:0043229	CC	intracellular organelle	Organized structure of distinctive morphology and function, occurring within the cell. Includes the nucleus, mitochondria, plastids, vacuoles, vesicles, ribosomes and the cytoskeleton. Excludes the plasma membrane.
KIF20A	GO:0043232	CC	intracellular non-membrane-bounded organelle	Organized structure of distinctive morphology and function, not bounded by a lipid bilayer membrane and occurring within the cell. Includes ribosomes, the cytoskeleton and chromosomes.
KIF20A	GO:0043234	CC	protein complex	Any macromolecular complex composed (only) of two or more polypeptide subunits along with any covalently attached molecules (such as lipid anchors or oligosaccharide) or non-protein prosthetic groups (such as nucleotides or metal ions). Prosthetic group in this context refers to a tightly bound cofactor. The component polypeptide subunits may be identical.
KIF20A	GO:0044237	BP	cellular metabolic process	The chemical reactions and pathways by which individual cells transform chemical substances.
KIF20A	GO:0044238	BP	primary metabolic process	The chemical reactions and pathways involving those compounds which are formed as a part of the normal anabolic and catabolic processes. These processes take place in most, if not all, cells of the organism.
KIF20A	GO:0044248	BP	cellular catabolic process	The chemical reactions and pathways resulting in the breakdown of substances, carried out by individual cells.
KIF20A	GO:0044270	BP	cellular nitrogen compound catabolic process	The chemical reactions and pathways resulting in the breakdown of organic and inorganic nitrogenous compounds.
KIF20A	GO:0044281	BP	small molecule metabolic process	The chemical reactions and pathways involving small molecules, any low molecular weight, monomeric, non-encoded molecule.
KIF20A	GO:0044422	CC	organelle part	Any constituent part of an organelle, an organized structure of distinctive morphology and function. Includes constituent parts of the nucleus, mitochondria, plastids, vacuoles, vesicles, ribosomes and the cytoskeleton, but excludes the plasma membrane.
KIF20A	GO:0044424	CC	intracellular part	Any constituent part of the living contents of a cell; the matter contained within (but not including) the plasma membrane, usually taken to exclude large vacuoles and masses of secretory or ingested material. In eukaryotes it includes the nucleus and cytoplasm.
KIF20A	GO:0044428	CC	nuclear part	Any constituent part of the nucleus, a membrane-bounded organelle of eukaryotic cells in which chromosomes are housed and replicated.
KIF20A	GO:0044430	CC	cytoskeletal part	Any constituent part of the cytoskeleton, a cellular scaffolding or skeleton that maintains cell shape, enables some cell motion (using structures such as flagella and cilia), and plays important roles in both intra-cellular transport (e.g. the movement of vesicles and organelles) and cellular division. Includes constituent parts of intermediate filaments, microfilaments, microtubules, and the mi…
KIF20A	GO:0044446	CC	intracellular organelle part	A constituent part of an intracellular organelle, an organized structure of distinctive morphology and function, occurring within the cell. Includes constituent parts of the nucleus, mitochondria, plastids, vacuoles, vesicles, ribosomes and the cytoskeleton but excludes the plasma membrane.
KIF20A	GO:0044464	CC	cell part	Any constituent part of a cell, the basic structural and functional unit of all organisms.
KIF20A	GO:0044699	BP	single-organism process	A biological process that involves only one organism.
KIF20A	GO:0044710	BP	single-organism metabolic process	A metabolic process - chemical reactions and pathways, including anabolism and catabolism, by which living organisms transform chemical substances - which involves a single organism.
KIF20A	GO:0044712	BP	single-organism catabolic process	A catabolic process - chemical reactions and pathways resulting in the breakdown of substances - which involves a single organism.
KIF20A	GO:0044763	BP	single-organism cellular process	Any process that is carried out at the cellular level, occurring within a single organism.
KIF20A	GO:0045786	BP	negative regulation of cell cycle	Any process that stops, prevents or reduces the rate or extent of progression through the cell cycle.
KIF20A	GO:0046034	BP	ATP metabolic process	The chemical reactions and pathways involving ATP, adenosine triphosphate, a universally important coenzyme and enzyme regulator.
KIF20A	GO:0046128	BP	purine ribonucleoside metabolic process	The chemical reactions and pathways involving any ribonucleoside, a nucleoside in which purine base is linked to a ribose (beta-D-ribofuranose) molecule.
KIF20A	GO:0046130	BP	purine ribonucleoside catabolic process	The chemical reactions and pathways resulting in the breakdown of any purine ribonucleoside, a nucleoside in which purine base is linked to a ribose (beta-D-ribofuranose) molecule.
KIF20A	GO:0046434	BP	organophosphate catabolic process	The chemical reactions and pathways resulting in the breakdown of organophosphates, any phosphate-containing organic compound.
KIF20A	GO:0046483	BP	heterocycle metabolic process	The chemical reactions and pathways involving heterocyclic compounds, those with a cyclic molecular structure and at least two different atoms in the ring (or rings).
KIF20A	GO:0046700	BP	heterocycle catabolic process	The chemical reactions and pathways resulting in the breakdown of heterocyclic compounds, those with a cyclic molecular structure and at least two different atoms in the ring (or rings).
KIF20A	GO:0048285	BP	organelle fission	The creation of two or more organelles by division of one organelle.
KIF20A	GO:0048519	BP	negative regulation of biological process	Any process that stops, prevents, or reduces the frequency, rate or extent of a biological process. Biological processes are regulated by many means; examples include the control of gene expression, protein modification or interaction with a protein or substrate molecule.
KIF20A	GO:0048523	BP	negative regulation of cellular process	Any process that stops, prevents, or reduces the frequency, rate or extent of a cellular process, any of those that are carried out at the cellular level, but are not necessarily restricted to a single cell. For example, cell communication occurs among more than one cell, but occurs at the cellular level.
KIF20A	GO:0050699	MF	WW domain binding	Interacting selectively and non-covalently with a WW domain of a protein, a small module composed of 40 amino acids and plays a role in mediating protein-protein interactions via proline-rich regions.
KIF20A	GO:0050789	BP	regulation of biological process	Any process that modulates the frequency, rate or extent of a biological process. Biological processes are regulated by many means; examples include the control of gene expression, protein modification or interaction with a protein or substrate molecule.
KIF20A	GO:0050794	BP	regulation of cellular process	Any process that modulates the frequency, rate or extent of a cellular process, any of those that are carried out at the cellular level, but are not necessarily restricted to a single cell. For example, cell communication occurs among more than one cell, but occurs at the cellular level.
KIF20A	GO:0051128	BP	regulation of cellular component organization	Any process that modulates the frequency, rate or extent of a process involved in the formation, arrangement of constituent parts, or disassembly of cell structures, including the plasma membrane and any external encapsulating structures such as the cell wall and cell envelope.
KIF20A	GO:0051302	BP	regulation of cell division	Any process that modulates the frequency, rate or extent of the physical partitioning and separation of a cell into daughter cells.
KIF20A	GO:0051726	BP	regulation of cell cycle	Any process that modulates the rate or extent of progression through the cell cycle.
KIF20A	GO:0051783	BP	regulation of nuclear division	Any process that modulates the frequency, rate or extent of nuclear division, the partitioning of the nucleus and its genetic information.
KIF20A	GO:0055086	BP	nucleobase-containing small molecule metabolic process	The cellular chemical reactions and pathways involving a nucleobase-containing small molecule: a nucleobase, a nucleoside, or a nucleotide.
KIF20A	GO:0065007	BP	biological regulation	Any process that modulates a measurable attribute of any biological process, quality or function.
KIF20A	GO:0071704	BP	organic substance metabolic process	The chemical reactions and pathways involving an organic substance, any molecular entity containing carbon.
KIF20A	GO:0071840	BP	cellular component organization or biogenesis	A process that results in the biosynthesis of constituent macromolecules, assembly, arrangement of constituent parts, or disassembly of a cellular component.
KIF20A	GO:0072521	BP	purine-containing compound metabolic process	The chemical reactions and pathways involving a purine-containing compound, i.e. any compound that contains purine or a formal derivative thereof.
KIF20A	GO:0072523	BP	purine-containing compound catabolic process	The chemical reactions and pathways resulting in the breakdown of a purine-containing compound, i.e. any compound that contains purine or a formal derivative thereof.
KIF20A	GO:0097159	MF	organic cyclic compound binding	Interacting selectively and non-covalently with an organic cyclic compound, any molecular entity that contains carbon arranged in a cyclic molecular structure.
KIF20A	GO:0097367	MF	carbohydrate derivative binding	Interacting selectively and non-covalently with a carbohydrate derivative.
KIF20A	GO:1901135	BP	carbohydrate derivative metabolic process	The chemical reactions and pathways involving carbohydrate derivative.
KIF20A	GO:1901136	BP	carbohydrate derivative catabolic process	The chemical reactions and pathways resulting in the breakdown of carbohydrate derivative.
KIF20A	GO:1901265	MF	nucleoside phosphate binding	Interacting selectively and non-covalently with nucleoside phosphate.
KIF20A	GO:1901292	BP	nucleoside phosphate catabolic process	The chemical reactions and pathways resulting in the breakdown of a nucleoside phosphate.
KIF20A	GO:1901360	BP	organic cyclic compound metabolic process	The chemical reactions and pathways involving organic cyclic compound.
KIF20A	GO:1901361	BP	organic cyclic compound catabolic process	The chemical reactions and pathways resulting in the breakdown of organic cyclic compound.
KIF20A	GO:1901363	MF	heterocyclic compound binding	Interacting selectively and non-covalently with heterocyclic compound.
KIF20A	GO:1901564	BP	organonitrogen compound metabolic process	The chemical reactions and pathways involving organonitrogen compound.
KIF20A	GO:1901565	BP	organonitrogen compound catabolic process	The chemical reactions and pathways resulting in the breakdown of organonitrogen compound.
KIF20A	GO:1901575	BP	organic substance catabolic process	The chemical reactions and pathways resulting in the breakdown of an organic substance, any molecular entity containing carbon.
KIF20A	GO:1901657	BP	glycosyl compound metabolic process	The chemical reactions and pathways involving glycosyl compound.
KIF20A	GO:1901658	BP	glycosyl compound catabolic process	The chemical reactions and pathways resulting in the breakdown of glycosyl compound.
KIF20A	GO:1902589	BP	single-organism organelle organization	An organelle organization which involves only one organism.
KIF20A	GO:1903047	BP	mitotic cell cycle process	A process that is part of the mitotic cell cycle.
MTG1	GO:0000041	BP	transition metal ion transport	The directed movement of transition metal ions into, out of or within a cell, or between cells, by means of some agent such as a transporter or pore. A transition metal is an element whose atom has an incomplete d-subshell of extranuclear electrons, or which gives rise to a cation or cations with an incomplete d-subshell. Transition metals often have more than one valency state. Biologically rele…
MTG1	GO:0000166	MF	nucleotide binding	Interacting selectively and non-covalently with a nucleotide, any compound consisting of a nucleoside that is esterified with (ortho)phosphate or an oligophosphate at any hydroxyl group on the ribose or deoxyribose.
MTG1	GO:0001882	MF	nucleoside binding	Interacting selectively and non-covalently with a nucleoside, a compound consisting of a purine or pyrimidine nitrogenous base linked either to ribose or deoxyribose.
MTG1	GO:0001883	MF	purine nucleoside binding	Interacting selectively and non-covalently with a purine nucleoside, a compound consisting of a purine base linked either to ribose or deoxyribose.
MTG1	GO:0003674	MF	molecular_function	Elemental activities, such as catalysis or binding, describing the actions of a gene product at the molecular level. A given gene product may exhibit one or more molecular functions.
MTG1	GO:0003824	MF	catalytic activity	Catalysis of a biochemical reaction at physiological temperatures. In biologically catalyzed reactions, the reactants are known as substrates, and the catalysts are naturally occurring macromolecular substances known as enzymes. Enzymes possess specific binding sites for substrates, and are usually composed wholly or largely of protein, but RNA that has catalytic activity (ribozyme) is often also…
MTG1	GO:0005215	MF	transporter activity	Enables the directed movement of substances (such as macromolecules, small molecules, ions) into, out of or within a cell, or between cells.
MTG1	GO:0005381	MF	iron ion transmembrane transporter activity	Catalysis of the transfer of iron (Fe) ions from one side of a membrane to the other.
MTG1	GO:0005488	MF	binding	The selective, non-covalent, often stoichiometric, interaction of a molecule with one or more specific sites on another molecule.
MTG1	GO:0005525	MF	GTP binding	Interacting selectively and non-covalently with GTP, guanosine triphosphate.
MTG1	GO:0005575	CC	cellular_component	The part of a cell or its extracellular environment in which a gene product is located. A gene product may be located in one or more parts of a cell and its location may be as specific as a particular macromolecular complex, that is, a stable, persistent association of macromolecules that function together.
MTG1	GO:0005739	CC	mitochondrion	A semiautonomous, self replicating organelle that occurs in varying numbers, shapes, and sizes in the cytoplasm of virtually all eukaryotic cells. It is notably the site of tissue respiration.
MTG1	GO:0006810	BP	transport	The directed movement of substances (such as macromolecules, small molecules, ions) into, out of or within a cell, or between cells, or within a multicellular organism by means of some agent such as a transporter or pore.
MTG1	GO:0006811	BP	ion transport	The directed movement of charged atoms or small charged molecules into, out of or within a cell, or between cells, by means of some agent such as a transporter or pore.
MTG1	GO:0006812	BP	cation transport	The directed movement of cations, atoms or small molecules with a net positive charge, into, out of or within a cell, or between cells, by means of some agent such as a transporter or pore.
MTG1	GO:0006826	BP	iron ion transport	The directed movement of iron (Fe) ions into, out of or within a cell, or between cells, by means of some agent such as a transporter or pore.
MTG1	GO:0008150	BP	biological_process	Any process specifically pertinent to the functioning of integrated living units: cells, tissues, organs, and organisms. A process is a collection of molecular events with a defined beginning and end.
MTG1	GO:0008324	MF	cation transmembrane transporter activity	Catalysis of the transfer of cation from one side of the membrane to the other.
MTG1	GO:0015075	MF	ion transmembrane transporter activity	Catalysis of the transfer of an ion from one side of a membrane to the other.
MTG1	GO:0015093	MF	ferrous iron transmembrane transporter activity	Catalysis of the transfer of ferrous iron (Fe(II) or Fe2+) ions from one side of a membrane to the other.
MTG1	GO:0015684	BP	ferrous iron transport	The directed movement of ferrous iron (Fe(II) or Fe2+) ions into, out of or within a cell, or between cells, by means of some agent such as a transporter or pore.
MTG1	GO:0016020	CC	membrane	Double layer of lipid molecules that encloses all cells, and, in eukaryotes, many organelles; may be a single or double lipid bilayer; also includes associated proteins.
MTG1	GO:0016021	CC	integral component of membrane	The component of a membrane consisting of gene products and protein complexes that have some part that penetrates at least one leaflet of the membrane bilayer. This component includes gene products that are buried in the bilayer with no exposure outside the bilayer.
MTG1	GO:0016787	MF	hydrolase activity	Catalysis of the hydrolysis of various bonds, e.g. C-O, C-N, C-C, phosphoric anhydride bonds, etc. Hydrolase is the systematic name for any enzyme of EC class 3.
MTG1	GO:0016817	MF	hydrolase activity, acting on acid anhydrides	Catalysis of the hydrolysis of any acid anhydride.
MTG1	GO:0017076	MF	purine nucleotide binding	Interacting selectively and non-covalently with purine nucleotides, any compound consisting of a purine nucleoside esterified with (ortho)phosphate.
MTG1	GO:0019001	MF	guanyl nucleotide binding	Interacting selectively and non-covalently with guanyl nucleotides, any compound consisting of guanosine esterified with (ortho)phosphate.
MTG1	GO:0022857	MF	transmembrane transporter activity	Enables the transfer of a substance from one side of a membrane to the other.
MTG1	GO:0022890	MF	inorganic cation transmembrane transporter activity	Catalysis of the transfer of inorganic cations from one side of a membrane to the other. Inorganic cations are atoms or small molecules with a positive charge that do not contain carbon in covalent linkage.
MTG1	GO:0022891	MF	substrate-specific transmembrane transporter activity	Enables the transfer of a specific substance or group of related substances from one side of a membrane to the other.
MTG1	GO:0022892	MF	substrate-specific transporter activity	Enables the directed movement of a specific substance or group of related substances (such as macromolecules, small molecules, ions) into, out of or within a cell, or between cells.
MTG1	GO:0030001	BP	metal ion transport	The directed movement of metal ions, any metal ion with an electric charge, into, out of or within a cell, or between cells, by means of some agent such as a transporter or pore.
MTG1	GO:0032549	MF	ribonucleoside binding	Interacting selectively and non-covalently with a ribonucleoside, a compound consisting of a purine or pyrimidine nitrogenous base linked to ribose.
MTG1	GO:0032550	MF	purine ribonucleoside binding	Interacting selectively and non-covalently with a purine ribonucleoside, a compound consisting of a purine base linked to ribose.
MTG1	GO:0032553	MF	ribonucleotide binding	Interacting selectively and non-covalently with a ribonucleotide, any compound consisting of a ribonucleoside that is esterified with (ortho)phosphate or an oligophosphate at any hydroxyl group on the ribose moiety.
MTG1	GO:0032555	MF	purine ribonucleotide binding	Interacting selectively and non-covalently with a purine ribonucleotide, any compound consisting of a purine ribonucleoside that is esterified with (ortho)phosphate or an oligophosphate at any hydroxyl group on the ribose moiety.
MTG1	GO:0032561	MF	guanyl ribonucleotide binding	Interacting selectively and non-covalently with a guanyl ribonucleotide, any compound consisting of guanosine esterified with (ortho)phosphate or an oligophosphate at any hydroxyl group on the ribose moiety.
MTG1	GO:0035639	MF	purine ribonucleoside triphosphate binding	Interacting selectively and non-covalently with a purine ribonucleoside triphosphate, a compound consisting of a purine base linked to a ribose sugar esterified with triphosphate on the sugar.
MTG1	GO:0036094	MF	small molecule binding	Interacting selectively and non-covalently with a small molecule, any low molecular weight, monomeric, non-encoded molecule.
MTG1	GO:0043167	MF	ion binding	Interacting selectively and non-covalently with ions, charged atoms or groups of atoms.
MTG1	GO:0043168	MF	anion binding	Interacting selectively and non-covalently with anions, charged atoms or groups of atoms with a net negative charge.
MTG1	GO:0043226	CC	organelle	Organized structure of distinctive morphology and function. Includes the nucleus, mitochondria, plastids, vacuoles, vesicles, ribosomes and the cytoskeleton, and prokaryotic structures such as anammoxosomes and pirellulosomes. Excludes the plasma membrane.
MTG1	GO:0043227	CC	membrane-bounded organelle	Organized structure of distinctive morphology and function, bounded by a single or double lipid bilayer membrane. Includes the nucleus, mitochondria, plastids, vacuoles, and vesicles. Excludes the plasma membrane.
MTG1	GO:0043229	CC	intracellular organelle	Organized structure of distinctive morphology and function, occurring within the cell. Includes the nucleus, mitochondria, plastids, vacuoles, vesicles, ribosomes and the cytoskeleton. Excludes the plasma membrane.
MTG1	GO:0043231	CC	intracellular membrane-bounded organelle	Organized structure of distinctive morphology and function, bounded by a single or double lipid bilayer membrane and occurring within the cell. Includes the nucleus, mitochondria, plastids, vacuoles, and vesicles. Excludes the plasma membrane.
MTG1	GO:0044424	CC	intracellular part	Any constituent part of the living contents of a cell; the matter contained within (but not including) the plasma membrane, usually taken to exclude large vacuoles and masses of secretory or ingested material. In eukaryotes it includes the nucleus and cytoplasm.
MTG1	GO:0044425	CC	membrane part	Any constituent part of a membrane, a double layer of lipid molecules that encloses all cells, and, in eukaryotes, many organelles; may be a single or double lipid bilayer; also includes associated proteins.
MTG1	GO:0044444	CC	cytoplasmic part	Any constituent part of the cytoplasm, all of the contents of a cell excluding the plasma membrane and nucleus, but including other subcellular structures.
MTG1	GO:0044464	CC	cell part	Any constituent part of a cell, the basic structural and functional unit of all organisms.
MTG1	GO:0044699	BP	single-organism process	A biological process that involves only one organism.
MTG1	GO:0044765	BP	single-organism transport	The directed movement of substances (such as macromolecules, small molecules, ions) into, out of or within a cell, or between cells, or within a multicellular organism by means of some agent such as a transporter or pore, involving a single organism.
MTG1	GO:0046873	MF	metal ion transmembrane transporter activity	Catalysis of the transfer of metal ions from one side of a membrane to the other.
MTG1	GO:0046915	MF	transition metal ion transmembrane transporter activity	Catalysis of the transfer of transition metal ions from one side of a membrane to the other. A transition metal is an element whose atom has an incomplete d-subshell of extranuclear electrons, or which gives rise to a cation or cations with an incomplete d-subshell. Transition metals often have more than one valency state. Biologically relevant transition metals include vanadium, manganese, iron,…
MTG1	GO:0051234	BP	establishment of localization	The directed movement of a cell, substance or cellular entity, such as a protein complex or organelle, to a specific location.
MTG1	GO:0070838	BP	divalent metal ion transport	The directed movement of divalent metal cations, any metal ion with a +2 electric charge, into, out of or within a cell, or between cells, by means of some agent such as a transporter or pore.
MTG1	GO:0072509	MF	divalent inorganic cation transmembrane transporter activity	Catalysis of the transfer of inorganic cations with a valency of two from one side of the membrane to the other. Inorganic cations are atoms or small molecules with a positive charge that do not contain carbon in covalent linkage.
MTG1	GO:0072511	BP	divalent inorganic cation transport	The directed movement of inorganic cations with a valency of two into, out of or within a cell, or between cells, by means of some agent such as a transporter or pore. Inorganic cations are atoms or small molecules with a positive charge which do not contain carbon in covalent linkage.
MTG1	GO:0097159	MF	organic cyclic compound binding	Interacting selectively and non-covalently with an organic cyclic compound, any molecular entity that contains carbon arranged in a cyclic molecular structure.
MTG1	GO:0097367	MF	carbohydrate derivative binding	Interacting selectively and non-covalently with a carbohydrate derivative.
MTG1	GO:1901265	MF	nucleoside phosphate binding	Interacting selectively and non-covalently with nucleoside phosphate.
MTG1	GO:1901363	MF	heterocyclic compound binding	Interacting selectively and non-covalently with heterocyclic compound.
MYCB2	GO:0003674	MF	molecular_function	Elemental activities, such as catalysis or binding, describing the actions of a gene product at the molecular level. A given gene product may exhibit one or more molecular functions.
MYCB2	GO:0003824	MF	catalytic activity	Catalysis of a biochemical reaction at physiological temperatures. In biologically catalyzed reactions, the reactants are known as substrates, and the catalysts are naturally occurring macromolecular substances known as enzymes. Enzymes possess specific binding sites for substrates, and are usually composed wholly or largely of protein, but RNA that has catalytic activity (ribozyme) is often also…
MYCB2	GO:0004842	MF	ubiquitin-protein transferase activity	Catalysis of the transfer of ubiquitin from one protein to another via the reaction X-Ub + Y --> Y-Ub + X, where both X-Ub and Y-Ub are covalent linkages.
MYCB2	GO:0005488	MF	binding	The selective, non-covalent, often stoichiometric, interaction of a molecule with one or more specific sites on another molecule.
MYCB2	GO:0005515	MF	protein binding	Interacting selectively and non-covalently with any protein or protein complex (a complex of two or more proteins that may include other nonprotein molecules).
MYCB2	GO:0005575	CC	cellular_component	The part of a cell or its extracellular environment in which a gene product is located. A gene product may be located in one or more parts of a cell and its location may be as specific as a particular macromolecular complex, that is, a stable, persistent association of macromolecules that function together.
MYCB2	GO:0005634	CC	nucleus	A membrane-bounded organelle of eukaryotic cells in which chromosomes are housed and replicated. In most cells, the nucleus contains all of the cell's chromosomes except the organellar chromosomes, and is the site of RNA synthesis and processing. In some species, or in specialized cell types, RNA metabolism or DNA replication may be absent.
MYCB2	GO:0005856	CC	cytoskeleton	Any of the various filamentous elements that form the internal framework of cells, and typically remain after treatment of the cells with mild detergent to remove membrane constituents and soluble components of the cytoplasm. The term embraces intermediate filaments, microfilaments, microtubules, the microtrabecular lattice, and other structures characterized by a polymeric filamentous nature and…
MYCB2	GO:0006139	BP	nucleobase-containing compound metabolic process	Any cellular metabolic process involving nucleobases, nucleosides, nucleotides and nucleic acids.
MYCB2	GO:0006351	BP	transcription, DNA-templated	The cellular synthesis of RNA on a template of DNA.
MYCB2	GO:0006355	BP	regulation of transcription, DNA-templated	Any process that modulates the frequency, rate or extent of cellular DNA-templated transcription.
MYCB2	GO:0006725	BP	cellular aromatic compound metabolic process	The chemical reactions and pathways involving aromatic compounds, any organic compound characterized by one or more planar rings, each of which contains conjugated double bonds and delocalized pi electrons, as carried out by individual cells.
MYCB2	GO:0006807	BP	nitrogen compound metabolic process	The chemical reactions and pathways involving organic or inorganic compounds that contain nitrogen, including (but not limited to) nitrogen fixation, nitrification, denitrification, assimilatory/dissimilatory nitrate reduction and the interconversion of nitrogenous organic matter and ammonium.
MYCB2	GO:0006928	BP	movement of cell or subcellular component	The directed, self-propelled movement of a cell or subcellular component without the involvement of an external agent such as a transporter or a pore.
MYCB2	GO:0007409	BP	axonogenesis	De novo generation of a long process of a neuron, that carries efferent (outgoing) action potentials from the cell body towards target cells. Refers to the morphogenesis or creation of shape or form of the developing axon.
MYCB2	GO:0007411	BP	axon guidance	The chemotaxis process that directs the migration of an axon growth cone to a specific target site in response to a combination of attractive and repulsive cues.
MYCB2	GO:0008045	BP	motor neuron axon guidance	The process in which the migration of an axon growth cone of a motor neuron is directed to a specific target site in response to a combination of attractive and repulsive cues.
MYCB2	GO:0008150	BP	biological_process	Any process specifically pertinent to the functioning of integrated living units: cells, tissues, organs, and organisms. A process is a collection of molecular events with a defined beginning and end.
MYCB2	GO:0008152	BP	metabolic process	The chemical reactions and pathways, including anabolism and catabolism, by which living organisms transform chemical substances. Metabolic processes typically transform small molecules, but also include macromolecular processes such as DNA repair and replication, and protein synthesis and degradation.
MYCB2	GO:0008270	MF	zinc ion binding	Interacting selectively and non-covalently with zinc (Zn) ions.
MYCB2	GO:0009058	BP	biosynthetic process	The chemical reactions and pathways resulting in the formation of substances; typically the energy-requiring part of metabolism in which simpler substances are transformed into more complex ones.
MYCB2	GO:0009059	BP	macromolecule biosynthetic process	The chemical reactions and pathways resulting in the formation of a macromolecule, any molecule of high relative molecular mass, the structure of which essentially comprises the multiple repetition of units derived, actually or conceptually, from molecules of low relative molecular mass.
MYCB2	GO:0009653	BP	anatomical structure morphogenesis	The process in which anatomical structures are generated and organized. Morphogenesis pertains to the creation of form.
MYCB2	GO:0009889	BP	regulation of biosynthetic process	Any process that modulates the frequency, rate or extent of the chemical reactions and pathways resulting in the formation of substances.
MYCB2	GO:0009987	BP	cellular process	Any process that is carried out at the cellular level, but not necessarily restricted to a single cell. For example, cell communication occurs among more than one cell, but occurs at the cellular level.
MYCB2	GO:0010468	BP	regulation of gene expression	Any process that modulates the frequency, rate or extent of gene expression. Gene expression is the process in which a gene's coding sequence is converted into a mature gene product or products (proteins or RNA). This includes the production of an RNA transcript as well as any processing to produce a mature RNA product or an mRNA (for protein-coding genes) and the translation of that mRNA into pr…
MYCB2	GO:0010556	BP	regulation of macromolecule biosynthetic process	Any process that modulates the rate, frequency or extent of the chemical reactions and pathways resulting in the formation of a macromolecule, any molecule of high relative molecular mass, the structure of which essentially comprises the multiple repetition of units derived, actually or conceptually, from molecules of low relative molecular mass.
MYCB2	GO:0015630	CC	microtubule cytoskeleton	The part of the cytoskeleton (the internal framework of a cell) composed of microtubules and associated proteins.
MYCB2	GO:0016043	BP	cellular component organization	A process that results in the assembly, arrangement of constituent parts, or disassembly of a cellular component.
MYCB2	GO:0016070	BP	RNA metabolic process	The cellular chemical reactions and pathways involving RNA, ribonucleic acid, one of the two main type of nucleic acid, consisting of a long, unbranched macromolecule formed from ribonucleotides joined in 3',5'-phosphodiester linkage.
MYCB2	GO:0016740	MF	transferase activity	Catalysis of the transfer of a group, e.g. a methyl group, glycosyl group, acyl group, phosphorus-containing, or other groups, from one compound (generally regarded as the donor) to another compound (generally regarded as the acceptor). Transferase is the systematic name for any enzyme of EC class 2.
MYCB2	GO:0018130	BP	heterocycle biosynthetic process	The chemical reactions and pathways resulting in the formation of heterocyclic compounds, those with a cyclic molecular structure and at least two different atoms in the ring (or rings).
MYCB2	GO:0019219	BP	regulation of nucleobase-containing compound metabolic process	Any cellular process that modulates the frequency, rate or extent of the chemical reactions and pathways involving nucleobases, nucleosides, nucleotides and nucleic acids.
MYCB2	GO:0019222	BP	regulation of metabolic process	Any process that modulates the frequency, rate or extent of the chemical reactions and pathways within a cell or an organism.
MYCB2	GO:0019438	BP	aromatic compound biosynthetic process	The chemical reactions and pathways resulting in the formation of aromatic compounds, any substance containing an aromatic carbon ring.
MYCB2	GO:0021785	BP	branchiomotor neuron axon guidance	The process in which a branchiomotor neuron growth cone is directed to a specific target site. Branchiomotor neurons are located in the hindbrain and innervate branchial arch-derived muscles that control jaw movements, facial expression, the larynx, and the pharynx.
MYCB2	GO:0021952	BP	central nervous system projection neuron axonogenesis	Generation of a long process of a CNS neuron, that carries efferent (outgoing) action potentials from the cell body towards target cells in a different central nervous system region.
MYCB2	GO:0021955	BP	central nervous system neuron axonogenesis	Generation of a long process from a neuron whose cell body resides in the central nervous system. The process carries efferent (outgoing) action potentials from the cell body towards target cells.
MYCB2	GO:0030030	BP	cell projection organization	A process that is carried out at the cellular level which results in the assembly, arrangement of constituent parts, or disassembly of a prolongation or process extending from a cell, e.g. a flagellum or axon.
MYCB2	GO:0030424	CC	axon	The long process of a neuron that conducts nerve impulses, usually away from the cell body to the terminals and varicosities, which are sites of storage and release of neurotransmitter.
MYCB2	GO:0031323	BP	regulation of cellular metabolic process	Any process that modulates the frequency, rate or extent of the chemical reactions and pathways by which individual cells transform chemical substances.
MYCB2	GO:0031326	BP	regulation of cellular biosynthetic process	Any process that modulates the frequency, rate or extent of the chemical reactions and pathways resulting in the formation of substances, carried out by individual cells.
MYCB2	GO:0032502	BP	developmental process	A biological process whose specific outcome is the progression of an integrated living unit: an anatomical structure (which may be a subcellular structure, cell, tissue, or organ), or organism over time from an initial condition to a later condition.
MYCB2	GO:0032774	BP	RNA biosynthetic process	The chemical reactions and pathways resulting in the formation of RNA, ribonucleic acid, one of the two main type of nucleic acid, consisting of a long, unbranched macromolecule formed from ribonucleotides joined in 3',5'-phosphodiester linkage. Includes polymerization of ribonucleotide monomers. Refers not only to transcription but also to e.g. viral RNA replication.
MYCB2	GO:0032879	BP	regulation of localization	Any process that modulates the frequency, rate or extent of any process in which a cell, a substance, or a cellular entity is transported to, or maintained in, a specific location.
MYCB2	GO:0032880	BP	regulation of protein localization	Any process that modulates the frequency, rate or extent of any process in which a protein is transported to, or maintained in, a specific location.
MYCB2	GO:0032989	BP	cellular component morphogenesis	The process in which cellular structures, including whole cells or cell parts, are generated and organized.
MYCB2	GO:0032990	BP	cell part morphogenesis	The process in which the anatomical structures of a cell part are generated and organized.
MYCB2	GO:0033043	BP	regulation of organelle organization	Any process that modulates the frequency, rate or extent of a process involved in the formation, arrangement of constituent parts, or disassembly of an organelle.
MYCB2	GO:0034641	BP	cellular nitrogen compound metabolic process	The chemical reactions and pathways involving various organic and inorganic nitrogenous compounds, as carried out by individual cells.
MYCB2	GO:0034645	BP	cellular macromolecule biosynthetic process	The chemical reactions and pathways resulting in the formation of a macromolecule, any molecule of high relative molecular mass, the structure of which essentially comprises the multiple repetition of units derived, actually or conceptually, from molecules of low relative molecular mass, carried out by individual cells.
MYCB2	GO:0034654	BP	nucleobase-containing compound biosynthetic process	The chemical reactions and pathways resulting in the formation of nucleobases, nucleosides, nucleotides and nucleic acids.
MYCB2	GO:0042995	CC	cell projection	A prolongation or process extending from a cell, e.g. a flagellum or axon.
MYCB2	GO:0043005	CC	neuron projection	A prolongation or process extending from a nerve cell, e.g. an axon or dendrite.
MYCB2	GO:0043167	MF	ion binding	Interacting selectively and non-covalently with ions, charged atoms or groups of atoms.
MYCB2	GO:0043169	MF	cation binding	Interacting selectively and non-covalently with cations, charged atoms or groups of atoms with a net positive charge.
MYCB2	GO:0043170	BP	macromolecule metabolic process	The chemical reactions and pathways involving macromolecules, any molecule of high relative molecular mass, the structure of which essentially comprises the multiple repetition of units derived, actually or conceptually, from molecules of low relative molecular mass.
MYCB2	GO:0043226	CC	organelle	Organized structure of distinctive morphology and function. Includes the nucleus, mitochondria, plastids, vacuoles, vesicles, ribosomes and the cytoskeleton, and prokaryotic structures such as anammoxosomes and pirellulosomes. Excludes the plasma membrane.
MYCB2	GO:0043227	CC	membrane-bounded organelle	Organized structure of distinctive morphology and function, bounded by a single or double lipid bilayer membrane. Includes the nucleus, mitochondria, plastids, vacuoles, and vesicles. Excludes the plasma membrane.
MYCB2	GO:0043228	CC	non-membrane-bounded organelle	Organized structure of distinctive morphology and function, not bounded by a lipid bilayer membrane. Includes ribosomes, the cytoskeleton and chromosomes.
MYCB2	GO:0043229	CC	intracellular organelle	Organized structure of distinctive morphology and function, occurring within the cell. Includes the nucleus, mitochondria, plastids, vacuoles, vesicles, ribosomes and the cytoskeleton. Excludes the plasma membrane.
MYCB2	GO:0043231	CC	intracellular membrane-bounded organelle	Organized structure of distinctive morphology and function, bounded by a single or double lipid bilayer membrane and occurring within the cell. Includes the nucleus, mitochondria, plastids, vacuoles, and vesicles. Excludes the plasma membrane.
MYCB2	GO:0043232	CC	intracellular non-membrane-bounded organelle	Organized structure of distinctive morphology and function, not bounded by a lipid bilayer membrane and occurring within the cell. Includes ribosomes, the cytoskeleton and chromosomes.
MYCB2	GO:0044237	BP	cellular metabolic process	The chemical reactions and pathways by which individual cells transform chemical substances.
MYCB2	GO:0044238	BP	primary metabolic process	The chemical reactions and pathways involving those compounds which are formed as a part of the normal anabolic and catabolic processes. These processes take place in most, if not all, cells of the organism.
MYCB2	GO:0044249	BP	cellular biosynthetic process	The chemical reactions and pathways resulting in the formation of substances, carried out by individual cells.
MYCB2	GO:0044260	BP	cellular macromolecule metabolic process	The chemical reactions and pathways involving macromolecules, any molecule of high relative molecular mass, the structure of which essentially comprises the multiple repetition of units derived, actually or conceptually, from molecules of low relative molecular mass, as carried out by individual cells.
MYCB2	GO:0044271	BP	cellular nitrogen compound biosynthetic process	The chemical reactions and pathways resulting in the formation of organic and inorganic nitrogenous compounds.
MYCB2	GO:0044424	CC	intracellular part	Any constituent part of the living contents of a cell; the matter contained within (but not including) the plasma membrane, usually taken to exclude large vacuoles and masses of secretory or ingested material. In eukaryotes it includes the nucleus and cytoplasm.
MYCB2	GO:0044464	CC	cell part	Any constituent part of a cell, the basic structural and functional unit of all organisms.
MYCB2	GO:0044699	BP	single-organism process	A biological process that involves only one organism.
MYCB2	GO:0044763	BP	single-organism cellular process	Any process that is carried out at the cellular level, occurring within a single organism.
MYCB2	GO:0044767	BP	single-organism developmental process	A biological process whose specific outcome is the progression of an integrated living unit: an anatomical structure (which may be a subcellular structure, cell, tissue, or organ), or organism over time from an initial condition to a later condition, involving only one organism.
MYCB2	GO:0046483	BP	heterocycle metabolic process	The chemical reactions and pathways involving heterocyclic compounds, those with a cyclic molecular structure and at least two different atoms in the ring (or rings).
MYCB2	GO:0046872	MF	metal ion binding	Interacting selectively and non-covalently with any metal ion.
MYCB2	GO:0046914	MF	transition metal ion binding	Interacting selectively and non-covalently with a transition metal ions; a transition metal is an element whose atom has an incomplete d-subshell of extranuclear electrons, or which gives rise to a cation or cations with an incomplete d-subshell. Transition metals often have more than one valency state. Biologically relevant transition metals include vanadium, manganese, iron, copper, cobalt, nic…
MYCB2	GO:0048812	BP	neuron projection morphogenesis	The process in which the anatomical structures of a neuron projection are generated and organized. A neuron projection is any process extending from a neural cell, such as axons or dendrites.
MYCB2	GO:0048858	BP	cell projection morphogenesis	The process in which the anatomical structures of a cell projection are generated and organized.
MYCB2	GO:0048869	BP	cellular developmental process	A biological process whose specific outcome is the progression of a cell over time from an initial condition to a later condition.
MYCB2	GO:0050789	BP	regulation of biological process	Any process that modulates the frequency, rate or extent of a biological process. Biological processes are regulated by many means; examples include the control of gene expression, protein modification or interaction with a protein or substrate molecule.
MYCB2	GO:0050794	BP	regulation of cellular process	Any process that modulates the frequency, rate or extent of a cellular process, any of those that are carried out at the cellular level, but are not necessarily restricted to a single cell. For example, cell communication occurs among more than one cell, but occurs at the cellular level.
MYCB2	GO:0051128	BP	regulation of cellular component organization	Any process that modulates the frequency, rate or extent of a process involved in the formation, arrangement of constituent parts, or disassembly of cell structures, including the plasma membrane and any external encapsulating structures such as the cell wall and cell envelope.
MYCB2	GO:0051171	BP	regulation of nitrogen compound metabolic process	Any process that modulates the frequency, rate or extent of the chemical reactions and pathways involving nitrogen or nitrogenous compounds.
MYCB2	GO:0051252	BP	regulation of RNA metabolic process	Any process that modulates the frequency, rate or extent of the chemical reactions and pathways involving RNA.
MYCB2	GO:0051493	BP	regulation of cytoskeleton organization	Any process that modulates the frequency, rate or extent of the formation, arrangement of constituent parts, or disassembly of cytoskeletal structures.
MYCB2	GO:0060255	BP	regulation of macromolecule metabolic process	Any process that modulates the frequency, rate or extent of the chemical reactions and pathways involving macromolecules, any molecule of high relative molecular mass, the structure of which essentially comprises the multiple repetition of units derived, actually or conceptually, from molecules of low relative molecular mass.
MYCB2	GO:0065007	BP	biological regulation	Any process that modulates a measurable attribute of any biological process, quality or function.
MYCB2	GO:0071704	BP	organic substance metabolic process	The chemical reactions and pathways involving an organic substance, any molecular entity containing carbon.
MYCB2	GO:0071840	BP	cellular component organization or biogenesis	A process that results in the biosynthesis of constituent macromolecules, assembly, arrangement of constituent parts, or disassembly of a cellular component.
MYCB2	GO:0080090	BP	regulation of primary metabolic process	Any process that modulates the frequency, rate or extent of the chemical reactions and pathways within a cell or an organism involving those compounds formed as a part of the normal anabolic and catabolic processes. These processes take place in most, if not all, cells of the organism.
MYCB2	GO:0090304	BP	nucleic acid metabolic process	Any cellular metabolic process involving nucleic acids.
MYCB2	GO:0097458	CC	neuron part	Any constituent part of a neuron, the basic cellular unit of nervous tissue. A typical neuron consists of a cell body (often called the soma), an axon, and dendrites. Their purpose is to receive, conduct, and transmit impulses in the nervous system.
MYCB2	GO:0097485	BP	neuron projection guidance	The process in which the migration of a neuron projection is directed to a specific target site in response to a combination of attractive and repulsive cues.
MYCB2	GO:1901360	BP	organic cyclic compound metabolic process	The chemical reactions and pathways involving organic cyclic compound.
MYCB2	GO:1901362	BP	organic cyclic compound biosynthetic process	The chemical reactions and pathways resulting in the formation of organic cyclic compound.
MYCB2	GO:1901576	BP	organic substance biosynthetic process	The chemical reactions and pathways resulting in the formation of an organic substance, any molecular entity containing carbon.
MYCB2	GO:2000112	BP	regulation of cellular macromolecule biosynthetic process	Any process that modulates the frequency, rate or extent of cellular macromolecule biosynthetic process.
MYCB2	GO:2001141	BP	regulation of RNA biosynthetic process	Any process that modulates the frequency, rate or extent of RNA biosynthetic process.
SLIT	GO:0001667	BP	ameboidal-type cell migration	Cell migration that is accomplished by extension and retraction of a pseudopodium.
SLIT	GO:0001764	BP	neuron migration	The characteristic movement of an immature neuron from germinal zones to specific positions where they will reside as they mature.
SLIT	GO:0003002	BP	regionalization	The pattern specification process that results in the subdivision of an axis or axes in space to define an area or volume in which specific patterns of cell differentiation will take place or in which cells interpret a specific environment.
SLIT	GO:0003006	BP	developmental process involved in reproduction	A developmental process in which a progressive change in the state of some part of an organism specifically contributes to its ability to form offspring.
SLIT	GO:0003151	BP	outflow tract morphogenesis	The process in which the anatomical structures of the outflow tract are generated and organized. The outflow tract is the portion of the heart through which blood flows into the arteries.
SLIT	GO:0003674	MF	molecular_function	Elemental activities, such as catalysis or binding, describing the actions of a gene product at the molecular level. A given gene product may exhibit one or more molecular functions.
SLIT	GO:0005102	MF	receptor binding	Interacting selectively and non-covalently with one or more specific sites on a receptor molecule, a macromolecule that undergoes combination with a hormone, neurotransmitter, drug or intracellular messenger to initiate a change in cell function.
SLIT	GO:0005488	MF	binding	The selective, non-covalent, often stoichiometric, interaction of a molecule with one or more specific sites on another molecule.
SLIT	GO:0005509	MF	calcium ion binding	Interacting selectively and non-covalently with calcium ions (Ca2+).
SLIT	GO:0005515	MF	protein binding	Interacting selectively and non-covalently with any protein or protein complex (a complex of two or more proteins that may include other nonprotein molecules).
SLIT	GO:0005539	MF	glycosaminoglycan binding	Interacting selectively and non-covalently with any glycan (polysaccharide) containing a substantial proportion of aminomonosaccharide residues.
SLIT	GO:0005575	CC	cellular_component	The part of a cell or its extracellular environment in which a gene product is located. A gene product may be located in one or more parts of a cell and its location may be as specific as a particular macromolecular complex, that is, a stable, persistent association of macromolecules that function together.
SLIT	GO:0005576	CC	extracellular region	The space external to the outermost structure of a cell. For cells without external protective or external encapsulating structures this refers to space outside of the plasma membrane. This term covers the host cell environment outside an intracellular parasite.
SLIT	GO:0005578	CC	proteinaceous extracellular matrix	A layer consisting mainly of proteins (especially collagen) and glycosaminoglycans (mostly as proteoglycans) that forms a sheet underlying or overlying cells such as endothelial and epithelial cells. The proteins are secreted by cells in the vicinity. An example of this component is found in Mus musculus.
SLIT	GO:0005886	CC	plasma membrane	The membrane surrounding a cell that separates the cell from its external environment. It consists of a phospholipid bilayer and associated proteins.
SLIT	GO:0006928	BP	movement of cell or subcellular component	The directed, self-propelled movement of a cell or subcellular component without the involvement of an external agent such as a transporter or a pore.
SLIT	GO:0007154	BP	cell communication	Any process that mediates interactions between a cell and its surroundings. Encompasses interactions such as signaling or attachment between one cell and another cell, between a cell and an extracellular matrix, or between a cell and any other aspect of its environment.
SLIT	GO:0007165	BP	signal transduction	The cellular process in which a signal is conveyed to trigger a change in the activity or state of a cell. Signal transduction begins with reception of a signal (e.g. a ligand binding to a receptor or receptor activation by a stimulus such as light), or for signal transduction in the absence of ligand, signal-withdrawal or the activity of a constitutively active receptor. Signal transduction ends…
SLIT	GO:0007166	BP	cell surface receptor signaling pathway	A series of molecular signals initiated by activation of a receptor on the surface of a cell. The pathway begins with binding of an extracellular ligand to a cell surface receptor, or for receptors that signal in the absence of a ligand, by ligand-withdrawal or the activity of a constitutively active receptor. The pathway ends with regulation of a downstream cellular process, e.g. transcription.
SLIT	GO:0007267	BP	cell-cell signaling	Any process that mediates the transfer of information from one cell to another.
SLIT	GO:0007389	BP	pattern specification process	Any developmental process that results in the creation of defined areas or spaces within an organism to which cells respond and eventually are instructed to differentiate.
SLIT	GO:0007411	BP	axon guidance	The chemotaxis process that directs the migration of an axon growth cone to a specific target site in response to a combination of attractive and repulsive cues.
SLIT	GO:0007427	BP	epithelial cell migration, open tracheal system	The orderly movement of epithelial cells during development of an open tracheal system. An example of this is found in Drosophila melanogaster.
SLIT	GO:0007432	BP	salivary gland boundary specification	Determination of where the salivary gland forms, the total number of salivary gland cells and how many cells are allocated to each of the specialised cell types within the salivary gland.
SLIT	GO:0007502	BP	digestive tract mesoderm development	The process whose specific outcome is the progression of the digestive tract mesoderm over time, from its formation to the mature structure. The digestive tract mesoderm is portion of the middle layer of the three primary germ layers of the embryo which will go on to form part of the digestive tract of the organism.
SLIT	GO:0007509	BP	mesoderm migration involved in gastrulation	The migration of mesodermal cells during gastrulation to help establish the multilayered body plan of the organism.
SLIT	GO:0008037	BP	cell recognition	The process in which a cell in an organism interprets its surroundings.
SLIT	GO:0008038	BP	neuron recognition	The process in which a neuronal cell in a multicellular organism interprets its surroundings.
SLIT	GO:0008078	BP	mesodermal cell migration	The orderly movement of mesodermal cells from one site to another.
SLIT	GO:0008150	BP	biological_process	Any process specifically pertinent to the functioning of integrated living units: cells, tissues, organs, and organisms. A process is a collection of molecular events with a defined beginning and end.
SLIT	GO:0008201	MF	heparin binding	Interacting selectively and non-covalently with heparin, any member of a group of glycosaminoglycans found mainly as an intracellular component of mast cells and which consist predominantly of alternating alpha-(1->4)-linked D-galactose and N-acetyl-D-glucosamine-6-sulfate residues.
SLIT	GO:0008347	BP	glial cell migration	The orderly movement of a glial cell, non-neuronal cells that provide support and nutrition, maintain homeostasis, form myelin, and participate in signal transmission in the nervous system.
SLIT	GO:0008406	BP	gonad development	The process whose specific outcome is the progression of the gonad over time, from its formation to the mature structure. The gonad is an animal organ that produces gametes; in some species it also produces hormones.
SLIT	GO:0009653	BP	anatomical structure morphogenesis	The process in which anatomical structures are generated and organized. Morphogenesis pertains to the creation of form.
SLIT	GO:0009888	BP	tissue development	The process whose specific outcome is the progression of a tissue over time, from its formation to the mature structure.
SLIT	GO:0009987	BP	cellular process	Any process that is carried out at the cellular level, but not necessarily restricted to a single cell. For example, cell communication occurs among more than one cell, but occurs at the cellular level.
SLIT	GO:0010160	BP	formation of organ boundary	The regionalization process that specifies organ primordium boundaries resulting in a restriction of organogenesis to a limited spatial domain and keeping the organ separate from surrounding tissues.
SLIT	GO:0010631	BP	epithelial cell migration	The orderly movement of an epithelial cell from one site to another, often during the development of a multicellular organism.
SLIT	GO:0010632	BP	regulation of epithelial cell migration	Any process that modulates the frequency, rate or extent of epithelial cell migration.
SLIT	GO:0016020	CC	membrane	Double layer of lipid molecules that encloses all cells, and, in eukaryotes, many organelles; may be a single or double lipid bilayer; also includes associated proteins.
SLIT	GO:0016043	BP	cellular component organization	A process that results in the assembly, arrangement of constituent parts, or disassembly of a cellular component.
SLIT	GO:0016198	BP	axon choice point recognition	The recognition of molecules at a choice point by an axon growth cone; at a choice point the growth cone determines the direction of its future growth.
SLIT	GO:0016199	BP	axon midline choice point recognition	The recognition of molecules at the central nervous system midline choice point by an axon growth cone; this choice point determines whether the growth cone will cross the midline.
SLIT	GO:0016477	BP	cell migration	The controlled self-propelled movement of a cell from one site to a destination guided by molecular cues. Cell migration is a central process in the development and maintenance of multicellular organisms.
SLIT	GO:0022407	BP	regulation of cell-cell adhesion	Any process that modulates the frequency, rate or extent of attachment of a cell to another cell.
SLIT	GO:0022409	BP	positive regulation of cell-cell adhesion	Any process that activates or increases the rate or extent of cell adhesion to another cell.
SLIT	GO:0022414	BP	reproductive process	A biological process that directly contributes to the process of producing new individuals by one or two organisms. The new individuals inherit some proportion of their genetic material from the parent or parents.
SLIT	GO:0023052	BP	signaling	The entirety of a process in which information is transmitted within a biological system. This process begins with an active signal and ends when a cellular response has been triggered.
SLIT	GO:0030030	BP	cell projection organization	A process that is carried out at the cellular level which results in the assembly, arrangement of constituent parts, or disassembly of a prolongation or process extending from a cell, e.g. a flagellum or axon.
SLIT	GO:0030154	BP	cell differentiation	The process in which relatively unspecialized cells, e.g. embryonic or regenerative cells, acquire specialized structural and/or functional features that characterize the cells, tissues, or organs of the mature organism or some other relatively stable phase of the organism's life history. Differentiation includes the processes involved in commitment of a cell to a specific fate and its subsequent…
SLIT	GO:0030155	BP	regulation of cell adhesion	Any process that modulates the frequency, rate or extent of attachment of a cell to another cell or to the extracellular matrix.
SLIT	GO:0030182	BP	neuron differentiation	The process in which a relatively unspecialized cell acquires specialized features of a neuron.
SLIT	GO:0030334	BP	regulation of cell migration	Any process that modulates the frequency, rate or extent of cell migration.
SLIT	GO:0031012	CC	extracellular matrix	A structure lying external to one or more cells, which provides structural support for cells or tissues; may be completely external to the cell (as in animals and bacteria) or be part of the cell (as in plants).
SLIT	GO:0032101	BP	regulation of response to external stimulus	Any process that modulates the frequency, rate or extent of a response to an external stimulus.
SLIT	GO:0032103	BP	positive regulation of response to external stimulus	Any process that activates, maintains or increases the rate of a response to an external stimulus.
SLIT	GO:0032501	BP	multicellular organismal process	Any biological process, occurring at the level of a multicellular organism, pertinent to its function.
SLIT	GO:0032502	BP	developmental process	A biological process whose specific outcome is the progression of an integrated living unit: an anatomical structure (which may be a subcellular structure, cell, tissue, or organ), or organism over time from an initial condition to a later condition.
SLIT	GO:0032879	BP	regulation of localization	Any process that modulates the frequency, rate or extent of any process in which a cell, a substance, or a cellular entity is transported to, or maintained in, a specific location.
SLIT	GO:0032989	BP	cellular component morphogenesis	The process in which cellular structures, including whole cells or cell parts, are generated and organized.
SLIT	GO:0032990	BP	cell part morphogenesis	The process in which the anatomical structures of a cell part are generated and organized.
SLIT	GO:0032991	CC	macromolecular complex	A stable assembly of two or more macromolecules, i.e. proteins, nucleic acids, carbohydrates or lipids, in which the constituent parts function together.
SLIT	GO:0032992	CC	protein-carbohydrate complex	A macromolecular complex containing separate protein and carbohydrate molecules. Separate in this context means not covalently bound to each other.
SLIT	GO:0035050	BP	embryonic heart tube development	The process whose specific outcome is the progression of the embryonic heart tube over time, from its formation to the mature structure. The heart tube forms as the heart rudiment from the heart field.
SLIT	GO:0035295	BP	tube development	The process whose specific outcome is the progression of a tube over time, from its initial formation to a mature structure. Epithelial and endothelial tubes transport gases, liquids and cells from one site to another and form the basic structure of many organs and tissues including lung and trachea, kidney, the mammary gland, the vascular system and the gastrointestinal and urinary-genital tract…
SLIT	GO:0035385	BP	Roundabout signaling pathway	A series of molecular signals initiated by the binding of a SLIT protein to a Roundabout (ROBO) family receptor on the surface of a target cell, and ending with regulation of a downstream cellular process, e.g. transcription.
SLIT	GO:0040011	BP	locomotion	Self-propelled movement of a cell or organism from one location to another.
SLIT	GO:0040012	BP	regulation of locomotion	Any process that modulates the frequency, rate or extent of locomotion of a cell or organism.
SLIT	GO:0040017	BP	positive regulation of locomotion	Any process that activates or increases the frequency, rate or extent of locomotion of a cell or organism.
SLIT	GO:0042074	BP	cell migration involved in gastrulation	The migration of individual cells within the blastocyst to help establish the multi-layered body plan of the organism (gastrulation). For example, the migration of cells from the surface to the interior of the embryo (ingression).
SLIT	GO:0043167	MF	ion binding	Interacting selectively and non-covalently with ions, charged atoms or groups of atoms.
SLIT	GO:0043168	MF	anion binding	Interacting selectively and non-covalently with anions, charged atoms or groups of atoms with a net negative charge.
SLIT	GO:0043169	MF	cation binding	Interacting selectively and non-covalently with cations, charged atoms or groups of atoms with a net positive charge.
SLIT	GO:0044421	CC	extracellular region part	Any constituent part of the extracellular region, the space external to the outermost structure of a cell. For cells without external protective or external encapsulating structures this refers to space outside of the plasma membrane. This term covers constituent parts of the host cell environment outside an intracellular parasite.
SLIT	GO:0044464	CC	cell part	Any constituent part of a cell, the basic structural and functional unit of all organisms.
SLIT	GO:0044699	BP	single-organism process	A biological process that involves only one organism.
SLIT	GO:0044700	BP	single organism signaling	A signaling process occurring within a single organism.
SLIT	GO:0044702	BP	single organism reproductive process	A biological process that directly contributes to the process of producing new individuals, involving a single organism.
SLIT	GO:0044707	BP	single-multicellular organism process	A biological process occurring within a single, multicellular organism.
SLIT	GO:0044763	BP	single-organism cellular process	Any process that is carried out at the cellular level, occurring within a single organism.
SLIT	GO:0044767	BP	single-organism developmental process	A biological process whose specific outcome is the progression of an integrated living unit: an anatomical structure (which may be a subcellular structure, cell, tissue, or organ), or organism over time from an initial condition to a later condition, involving only one organism.
SLIT	GO:0045168	BP	cell-cell signaling involved in cell fate commitment	Signaling at long or short range between cells that results in the commitment of a cell to a certain fate.
SLIT	GO:0045785	BP	positive regulation of cell adhesion	Any process that activates or increases the frequency, rate or extent of cell adhesion.
SLIT	GO:0046331	BP	lateral inhibition	Signaling between cells of equivalent developmental potential that results in these cells adopting different developmental fates. An example is the suppression by cells with a particular fate of the adoption of the same fate by surrounding cells.
SLIT	GO:0046872	MF	metal ion binding	Interacting selectively and non-covalently with any metal ion.
SLIT	GO:0048495	MF	Roundabout binding	Interacting selectively and non-covalently with the Roundabout (ROBO) receptor, a transmembrane receptor.
SLIT	GO:0048513	BP	organ development	Development of a tissue or tissues that work together to perform a specific function or functions. Development pertains to the process whose specific outcome is the progression of a structure over time, from its formation to the mature structure. Organs are commonly observed as visibly distinct structures, but may also exist as loosely associated clusters of cells that work together to perform a …
SLIT	GO:0048518	BP	positive regulation of biological process	Any process that activates or increases the frequency, rate or extent of a biological process. Biological processes are regulated by many means; examples include the control of gene expression, protein modification or interaction with a protein or substrate molecule.
SLIT	GO:0048520	BP	positive regulation of behavior	Any process that activates or increases the frequency, rate or extent of behavior, the internally coordinated responses (actions or inactions) of whole living organisms (individuals or groups) to internal or external stimuli.
SLIT	GO:0048522	BP	positive regulation of cellular process	Any process that activates or increases the frequency, rate or extent of a cellular process, any of those that are carried out at the cellular level, but are not necessarily restricted to a single cell. For example, cell communication occurs among more than one cell, but occurs at the cellular level.
SLIT	GO:0048583	BP	regulation of response to stimulus	Any process that modulates the frequency, rate or extent of a response to a stimulus. Response to stimulus is a change in state or activity of a cell or an organism (in terms of movement, secretion, enzyme production, gene expression, etc.) as a result of a stimulus.
SLIT	GO:0048584	BP	positive regulation of response to stimulus	Any process that activates, maintains or increases the rate of a response to a stimulus. Response to stimulus is a change in state or activity of a cell or an organism (in terms of movement, secretion, enzyme production, gene expression, etc.) as a result of a stimulus.
SLIT	GO:0048608	BP	reproductive structure development	The reproductive developmental process whose specific outcome is the progression of structures that will be used in the process of creating new individuals from one or more parents, from their formation to the mature structures.
SLIT	GO:0048646	BP	anatomical structure formation involved in morphogenesis	The developmental process pertaining to the initial formation of an anatomical structure from unspecified parts. This process begins with the specific processes that contribute to the appearance of the discrete structure and ends when the structural rudiment is recognizable. An anatomical structure is any biological entity that occupies space and is distinguished from its surroundings. Anatomical…
SLIT	GO:0048812	BP	neuron projection morphogenesis	The process in which the anatomical structures of a neuron projection are generated and organized. A neuron projection is any process extending from a neural cell, such as axons or dendrites.
SLIT	GO:0048813	BP	dendrite morphogenesis	The process in which the anatomical structures of a dendrite are generated and organized. A dendrite is a freely branching protoplasmic process of a nerve cell.
SLIT	GO:0048856	BP	anatomical structure development	The biological process whose specific outcome is the progression of an anatomical structure from an initial condition to its mature state. This process begins with the formation of the structure and ends with the mature structure, whatever form that may be including its natural destruction. An anatomical structure is any biological entity that occupies space and is distinguished from its surround…
SLIT	GO:0048858	BP	cell projection morphogenesis	The process in which the anatomical structures of a cell projection are generated and organized.
SLIT	GO:0048859	BP	formation of anatomical boundary	The process in which the limits of an anatomical structure are generated. An anatomical structure is any biological entity that occupies space and is distinguished from its surroundings. Anatomical structures can be macroscopic such as a carpel, or microscopic such as an acrosome.
SLIT	GO:0048869	BP	cellular developmental process	A biological process whose specific outcome is the progression of a cell over time from an initial condition to a later condition.
SLIT	GO:0048870	BP	cell motility	Any process involved in the controlled self-propelled movement of a cell that results in translocation of the cell from one place to another.
SLIT	GO:0050789	BP	regulation of biological process	Any process that modulates the frequency, rate or extent of a biological process. Biological processes are regulated by many means; examples include the control of gene expression, protein modification or interaction with a protein or substrate molecule.
SLIT	GO:0050793	BP	regulation of developmental process	Any process that modulates the frequency, rate or extent of development, the biological process whose specific outcome is the progression of a multicellular organism over time from an initial condition (e.g. a zygote, or a young adult) to a later condition (e.g. a multicellular animal or an aged adult).
SLIT	GO:0050794	BP	regulation of cellular process	Any process that modulates the frequency, rate or extent of a cellular process, any of those that are carried out at the cellular level, but are not necessarily restricted to a single cell. For example, cell communication occurs among more than one cell, but occurs at the cellular level.
SLIT	GO:0050795	BP	regulation of behavior	Any process that modulates the frequency, rate or extent of behavior, the internally coordinated responses (actions or inactions) of whole living organisms (individuals or groups) to internal or external stimuli.
SLIT	GO:0050896	BP	response to stimulus	Any process that results in a change in state or activity of a cell or an organism (in terms of movement, secretion, enzyme production, gene expression, etc.) as a result of a stimulus. The process begins with detection of the stimulus and ends with a change in state or activity or the cell or organism.
SLIT	GO:0050920	BP	regulation of chemotaxis	Any process that modulates the frequency, rate or extent of the directed movement of a motile cell or organism in response to a specific chemical concentration gradient.
SLIT	GO:0050921	BP	positive regulation of chemotaxis	Any process that activates or increases the frequency, rate or extent of the directed movement of a motile cell or organism in response to a specific chemical concentration gradient.
SLIT	GO:0050923	BP	regulation of negative chemotaxis	Any process that modulates the frequency, rate or extent of the directed movement of a motile cell or organism towards a lower concentration in a concentration gradient of a specific chemical.
SLIT	GO:0050924	BP	positive regulation of negative chemotaxis	Any process that activates or increases the frequency, rate or extent of the directed movement of a motile cell or organism towards a lower concentration in a concentration gradient of a specific chemical.
SLIT	GO:0050929	BP	induction of negative chemotaxis	Any process that initiates the directed movement of a motile cell or organism towards a lower concentration in a concentration gradient of a specific chemical.
SLIT	GO:0051239	BP	regulation of multicellular organismal process	Any process that modulates the frequency, rate or extent of a multicellular organismal process, the processes pertinent to the function of a multicellular organism above the cellular level; includes the integrated processes of tissues and organs.
SLIT	GO:0051270	BP	regulation of cellular component movement	Any process that modulates the frequency, rate or extent of the movement of a cellular component.
SLIT	GO:0051716	BP	cellular response to stimulus	Any process that results in a change in state or activity of a cell (in terms of movement, secretion, enzyme production, gene expression, etc.) as a result of a stimulus. The process begins with detection of the stimulus by a cell and ends with a change in state or activity or the cell.
SLIT	GO:0065007	BP	biological regulation	Any process that modulates a measurable attribute of any biological process, quality or function.
SLIT	GO:0071666	CC	Slit-Robo signaling complex	A protein-carbohydrate complex that consists of a transmembrane roundabout (Robo) receptor, an extracellular Slit ligand and heparin/heparan sulfate.
SLIT	GO:0071840	BP	cellular component organization or biogenesis	A process that results in the biosynthesis of constituent macromolecules, assembly, arrangement of constituent parts, or disassembly of a cellular component.
SLIT	GO:0090130	BP	tissue migration	The process in which the population of cells that make up a tissue undergo directed movement.
SLIT	GO:0097367	MF	carbohydrate derivative binding	Interacting selectively and non-covalently with a carbohydrate derivative.
SLIT	GO:0097485	BP	neuron projection guidance	The process in which the migration of a neuron projection is directed to a specific target site in response to a combination of attractive and repulsive cues.
SLIT	GO:1901681	MF	sulfur compound binding	Interacting selectively and non-covalently with a sulfur compound.
SLIT	GO:2000026	BP	regulation of multicellular organismal development	Any process that modulates the frequency, rate or extent of multicellular organismal development.
SLIT	GO:2000145	BP	regulation of cell motility	Any process that modulates the frequency, rate or extent of cell motility.
SLIT	GO:2000274	BP	regulation of epithelial cell migration, open tracheal system	Any process that modulates the frequency, rate or extent of epithelial cell migration, open tracheal system.
TOP2A	GO:0000166	MF	nucleotide binding	Interacting selectively and non-covalently with a nucleotide, any compound consisting of a nucleoside that is esterified with (ortho)phosphate or an oligophosphate at any hydroxyl group on the ribose or deoxyribose.
TOP2A	GO:0001882	MF	nucleoside binding	Interacting selectively and non-covalently with a nucleoside, a compound consisting of a purine or pyrimidine nitrogenous base linked either to ribose or deoxyribose.
TOP2A	GO:0001883	MF	purine nucleoside binding	Interacting selectively and non-covalently with a purine nucleoside, a compound consisting of a purine base linked either to ribose or deoxyribose.
TOP2A	GO:0003674	MF	molecular_function	Elemental activities, such as catalysis or binding, describing the actions of a gene product at the molecular level. A given gene product may exhibit one or more molecular functions.
TOP2A	GO:0003676	MF	nucleic acid binding	Interacting selectively and non-covalently with any nucleic acid.
TOP2A	GO:0003677	MF	DNA binding	Any molecular function by which a gene product interacts selectively and non-covalently with DNA (deoxyribonucleic acid).
TOP2A	GO:0003824	MF	catalytic activity	Catalysis of a biochemical reaction at physiological temperatures. In biologically catalyzed reactions, the reactants are known as substrates, and the catalysts are naturally occurring macromolecular substances known as enzymes. Enzymes possess specific binding sites for substrates, and are usually composed wholly or largely of protein, but RNA that has catalytic activity (ribozyme) is often also…
TOP2A	GO:0003916	MF	DNA topoisomerase activity	Catalysis of the transient cleavage and passage of individual DNA strands or double helices through one another, resulting a topological transformation in double-stranded DNA.
TOP2A	GO:0003918	MF	DNA topoisomerase type II (ATP-hydrolyzing) activity	Catalysis of a DNA topological transformation by transiently cleaving a pair of complementary DNA strands to form a gate through which a second double-stranded DNA segment is passed, after which the severed strands in the first DNA segment are rejoined; product release is coupled to ATP binding and hydrolysis; changes the linking number in multiples of 2.
TOP2A	GO:0005488	MF	binding	The selective, non-covalent, often stoichiometric, interaction of a molecule with one or more specific sites on another molecule.
TOP2A	GO:0005524	MF	ATP binding	Interacting selectively and non-covalently with ATP, adenosine 5'-triphosphate, a universally important coenzyme and enzyme regulator.
TOP2A	GO:0005575	CC	cellular_component	The part of a cell or its extracellular environment in which a gene product is located. A gene product may be located in one or more parts of a cell and its location may be as specific as a particular macromolecular complex, that is, a stable, persistent association of macromolecules that function together.
TOP2A	GO:0005634	CC	nucleus	A membrane-bounded organelle of eukaryotic cells in which chromosomes are housed and replicated. In most cells, the nucleus contains all of the cell's chromosomes except the organellar chromosomes, and is the site of RNA synthesis and processing. In some species, or in specialized cell types, RNA metabolism or DNA replication may be absent.
TOP2A	GO:0006139	BP	nucleobase-containing compound metabolic process	Any cellular metabolic process involving nucleobases, nucleosides, nucleotides and nucleic acids.
TOP2A	GO:0006259	BP	DNA metabolic process	Any cellular metabolic process involving deoxyribonucleic acid. This is one of the two main types of nucleic acid, consisting of a long, unbranched macromolecule formed from one, or more commonly, two, strands of linked deoxyribonucleotides.
TOP2A	GO:0006265	BP	DNA topological change	The process in which a transformation is induced in the topological structure of a double-stranded DNA helix, resulting in a change in linking number.
TOP2A	GO:0006725	BP	cellular aromatic compound metabolic process	The chemical reactions and pathways involving aromatic compounds, any organic compound characterized by one or more planar rings, each of which contains conjugated double bonds and delocalized pi electrons, as carried out by individual cells.
TOP2A	GO:0006807	BP	nitrogen compound metabolic process	The chemical reactions and pathways involving organic or inorganic compounds that contain nitrogen, including (but not limited to) nitrogen fixation, nitrification, denitrification, assimilatory/dissimilatory nitrate reduction and the interconversion of nitrogenous organic matter and ammonium.
TOP2A	GO:0008094	MF	DNA-dependent ATPase activity	Catalysis of the reaction: ATP + H2O = ADP + phosphate; this reaction requires the presence of single- or double-stranded DNA, and it drives another reaction.
TOP2A	GO:0008150	BP	biological_process	Any process specifically pertinent to the functioning of integrated living units: cells, tissues, organs, and organisms. A process is a collection of molecular events with a defined beginning and end.
TOP2A	GO:0008152	BP	metabolic process	The chemical reactions and pathways, including anabolism and catabolism, by which living organisms transform chemical substances. Metabolic processes typically transform small molecules, but also include macromolecular processes such as DNA repair and replication, and protein synthesis and degradation.
TOP2A	GO:0009987	BP	cellular process	Any process that is carried out at the cellular level, but not necessarily restricted to a single cell. For example, cell communication occurs among more than one cell, but occurs at the cellular level.
TOP2A	GO:0016462	MF	pyrophosphatase activity	Catalysis of the hydrolysis of a pyrophosphate bond between two phosphate groups, leaving one phosphate on each of the two fragments.
TOP2A	GO:0016787	MF	hydrolase activity	Catalysis of the hydrolysis of various bonds, e.g. C-O, C-N, C-C, phosphoric anhydride bonds, etc. Hydrolase is the systematic name for any enzyme of EC class 3.
TOP2A	GO:0016817	MF	hydrolase activity, acting on acid anhydrides	Catalysis of the hydrolysis of any acid anhydride.
TOP2A	GO:0016818	MF	hydrolase activity, acting on acid anhydrides, in phosphorus-containing anhydrides	Catalysis of the hydrolysis of any acid anhydride which contains phosphorus.
TOP2A	GO:0016853	MF	isomerase activity	Catalysis of the geometric or structural changes within one molecule. Isomerase is the systematic name for any enzyme of EC class 5.
TOP2A	GO:0016887	MF	ATPase activity	Catalysis of the reaction: ATP + H2O = ADP + phosphate + 2 H+. May or may not be coupled to another reaction.
TOP2A	GO:0017076	MF	purine nucleotide binding	Interacting selectively and non-covalently with purine nucleotides, any compound consisting of a purine nucleoside esterified with (ortho)phosphate.
TOP2A	GO:0017111	MF	nucleoside-triphosphatase activity	Catalysis of the reaction: a nucleoside triphosphate + H2O = nucleoside diphosphate + phosphate.
TOP2A	GO:0030554	MF	adenyl nucleotide binding	Interacting selectively and non-covalently with adenyl nucleotides, any compound consisting of adenosine esterified with (ortho)phosphate.
TOP2A	GO:0032549	MF	ribonucleoside binding	Interacting selectively and non-covalently with a ribonucleoside, a compound consisting of a purine or pyrimidine nitrogenous base linked to ribose.
TOP2A	GO:0032550	MF	purine ribonucleoside binding	Interacting selectively and non-covalently with a purine ribonucleoside, a compound consisting of a purine base linked to ribose.
TOP2A	GO:0032553	MF	ribonucleotide binding	Interacting selectively and non-covalently with a ribonucleotide, any compound consisting of a ribonucleoside that is esterified with (ortho)phosphate or an oligophosphate at any hydroxyl group on the ribose moiety.
TOP2A	GO:0032555	MF	purine ribonucleotide binding	Interacting selectively and non-covalently with a purine ribonucleotide, any compound consisting of a purine ribonucleoside that is esterified with (ortho)phosphate or an oligophosphate at any hydroxyl group on the ribose moiety.
TOP2A	GO:0032559	MF	adenyl ribonucleotide binding	Interacting selectively and non-covalently with an adenyl ribonucleotide, any compound consisting of adenosine esterified with (ortho)phosphate or an oligophosphate at any hydroxyl group on the ribose moiety.
TOP2A	GO:0034641	BP	cellular nitrogen compound metabolic process	The chemical reactions and pathways involving various organic and inorganic nitrogenous compounds, as carried out by individual cells.
TOP2A	GO:0035639	MF	purine ribonucleoside triphosphate binding	Interacting selectively and non-covalently with a purine ribonucleoside triphosphate, a compound consisting of a purine base linked to a ribose sugar esterified with triphosphate on the sugar.
TOP2A	GO:0036094	MF	small molecule binding	Interacting selectively and non-covalently with a small molecule, any low molecular weight, monomeric, non-encoded molecule.
TOP2A	GO:0042623	MF	ATPase activity, coupled	Catalysis of the reaction: ATP + H2O = ADP + phosphate; this reaction directly drives some other reaction, for example ion transport across a membrane.
TOP2A	GO:0043167	MF	ion binding	Interacting selectively and non-covalently with ions, charged atoms or groups of atoms.
TOP2A	GO:0043168	MF	anion binding	Interacting selectively and non-covalently with anions, charged atoms or groups of atoms with a net negative charge.
TOP2A	GO:0043169	MF	cation binding	Interacting selectively and non-covalently with cations, charged atoms or groups of atoms with a net positive charge.
TOP2A	GO:0043170	BP	macromolecule metabolic process	The chemical reactions and pathways involving macromolecules, any molecule of high relative molecular mass, the structure of which essentially comprises the multiple repetition of units derived, actually or conceptually, from molecules of low relative molecular mass.
TOP2A	GO:0043226	CC	organelle	Organized structure of distinctive morphology and function. Includes the nucleus, mitochondria, plastids, vacuoles, vesicles, ribosomes and the cytoskeleton, and prokaryotic structures such as anammoxosomes and pirellulosomes. Excludes the plasma membrane.
TOP2A	GO:0043227	CC	membrane-bounded organelle	Organized structure of distinctive morphology and function, bounded by a single or double lipid bilayer membrane. Includes the nucleus, mitochondria, plastids, vacuoles, and vesicles. Excludes the plasma membrane.
TOP2A	GO:0043229	CC	intracellular organelle	Organized structure of distinctive morphology and function, occurring within the cell. Includes the nucleus, mitochondria, plastids, vacuoles, vesicles, ribosomes and the cytoskeleton. Excludes the plasma membrane.
TOP2A	GO:0043231	CC	intracellular membrane-bounded organelle	Organized structure of distinctive morphology and function, bounded by a single or double lipid bilayer membrane and occurring within the cell. Includes the nucleus, mitochondria, plastids, vacuoles, and vesicles. Excludes the plasma membrane.
TOP2A	GO:0044237	BP	cellular metabolic process	The chemical reactions and pathways by which individual cells transform chemical substances.
TOP2A	GO:0044238	BP	primary metabolic process	The chemical reactions and pathways involving those compounds which are formed as a part of the normal anabolic and catabolic processes. These processes take place in most, if not all, cells of the organism.
TOP2A	GO:0044260	BP	cellular macromolecule metabolic process	The chemical reactions and pathways involving macromolecules, any molecule of high relative molecular mass, the structure of which essentially comprises the multiple repetition of units derived, actually or conceptually, from molecules of low relative molecular mass, as carried out by individual cells.
TOP2A	GO:0044424	CC	intracellular part	Any constituent part of the living contents of a cell; the matter contained within (but not including) the plasma membrane, usually taken to exclude large vacuoles and masses of secretory or ingested material. In eukaryotes it includes the nucleus and cytoplasm.
TOP2A	GO:0044464	CC	cell part	Any constituent part of a cell, the basic structural and functional unit of all organisms.
TOP2A	GO:0046483	BP	heterocycle metabolic process	The chemical reactions and pathways involving heterocyclic compounds, those with a cyclic molecular structure and at least two different atoms in the ring (or rings).
TOP2A	GO:0046872	MF	metal ion binding	Interacting selectively and non-covalently with any metal ion.
TOP2A	GO:0061505	MF	DNA topoisomerase II activity	Catalysis of a DNA topological transformation by transiently cleaving a pair of complementary DNA strands to form a gate through which a second double-stranded DNA segment is passed, after which the severed strands in the first DNA segment are rejoined; changes the linking number in multiples of 2.
TOP2A	GO:0071103	BP	DNA conformation change	A cellular process that results in a change in the spatial configuration of a DNA molecule. A conformation change can bend DNA, or alter the, twist, writhe, or linking number of a DNA molecule.
TOP2A	GO:0071704	BP	organic substance metabolic process	The chemical reactions and pathways involving an organic substance, any molecular entity containing carbon.
TOP2A	GO:0090304	BP	nucleic acid metabolic process	Any cellular metabolic process involving nucleic acids.
TOP2A	GO:0097159	MF	organic cyclic compound binding	Interacting selectively and non-covalently with an organic cyclic compound, any molecular entity that contains carbon arranged in a cyclic molecular structure.
TOP2A	GO:0097367	MF	carbohydrate derivative binding	Interacting selectively and non-covalently with a carbohydrate derivative.
TOP2A	GO:1901265	MF	nucleoside phosphate binding	Interacting selectively and non-covalently with nucleoside phosphate.
TOP2A	GO:1901360	BP	organic cyclic compound metabolic process	The chemical reactions and pathways involving organic cyclic compound.
TOP2A	GO:1901363	MF	heterocyclic compound binding	Interacting selectively and non-covalently with heterocyclic compound.
